# Supplementary material for: A Canadian survey of medical students and undergraduate deans on the management of patients living with obesity
Source: BMC Med Educ. 2022 Jul 21;22:562. doi: 10.1186/s12909-022-03636-9 (PMC9302212; doi:10.1186/s12909-022-03636-9)
Supplement: Supplementary file 7 — Additional file 7. Raw Data. Raw Data gathered and used to support the conclusions in this article. Data has been de-identified by redacting: 1. Submission IP addresses; 2. Location longitude and latitude; 3. Participant-submitted email addresses. [file 12909_2022_3636_MOESM7_ESM.xlsx]

## Sheet: 0. READ ME! Totals & Legend
	Non-Mac Med Students	Mac Med Students	TOTALS
Opened the Survey	187	20	207
Completed the CONFIDENCE part of the Survey only	161	19	180
Completed the KNOWLEDGE (& Confidence) parts of the Survey	116	17	133
N.B: Since the Confidence part of the survey came before the Knowledge part, students necessarily had to complete the Confidence part to complete the Knowledge part
SHEET	Description
1. MedStudsData	Raw data from all med students, excluding McMaster students, for both the Knowledge and Confidence parts of the Student Survey
2. MacStudsData	Raw data from McMaster med students only, for both the Knowledge and Confidence parts of the Student Survey (McMaster requested that their students receive a new unique link to the survey, so their data was gathered separately. The new link still linked to the same survey provided to students at all other schools, it just gathered the data separately)
3. Meds+MacStuds Data (n=207)	Raw data for all students, combined
4. M&M St.Data HIGHLIGHT	Same sheet as above, but with missing data highlighted. Specifically:
			Light blue rows represent students who opened the survey, but did not complete any part of it (n=27)
			Dark green rows represent students (both Mac, and non-Mac) who completed the Confidence part of the survey, but not the knowledge part (n=47)
			Yellow rows are non-Mac students, who completed both the Knowledge and Confidence parts of the survey (n=116)
			Orange rows are Mac students, who completed both the Knowledge and Confidence parts of the survey (n=17)
5. M&M Data SORTED	Same sheet as above, but sorted into blocks by colour, to allow for visual confirmation that the data has been identified and sorted correctly
6. Confidence Data (n=180)	All Med students (Mac & non-Mac) data for the Confidence part of the survey (i.e. Green, Yellow, & Orange rows, for confidence data ONLY, are isolated - light Blue rows are removed). Extranous fields like IP address have also been deleted.
7. Knowledge Data ONLY (n=133)	All Med students (Mac & non-Mac) data for the Knowledge part of the survey ONLY (Yellow, & Orange rows, for Knowledge data ONLY, are isolated - light Blue, and Green rows are removed)
8. Kno. & Conf. Data (n=133)	All Med students (Mac & non-Mac) data for the Confidence & Knowledge parts of the survey (Yellow & Orange rows isolated). ALSO, the Spearman's calculation is here.
9. Fig1 & Fig2 (n=133)	Figure 1 and Figure 2 (each presented 2 different ways). This data is taken from the "7. Knowledge Data ONLY (n=133)" sheet, if you scroll to the far right.
10. Fig3 & Table1 (n=180)	Figure 3 and Table 1. Data is taken from the "6. Confidence Data (n=180)" sheet, if you scroll to the far right. Olivia's original Graph (so nicely done!) is pasted there; I've mocked up an imitation just for reference.
11. Dean's Qu - Data	All Data from the Deans' responses (includes a number of blank entries where the survey was opened, but not started)
12. Dean's Qu - Formatted	Data from the Deans' responses, for completed surveys only
			N.B: Purple-highlighted rows indicate redacted data, for the purpose of de-identification. The only data redacted were: 1. IP addresses; 2. Location longitude and latitiude; 3. Participant-submitted email addresses.

## Sheet: 1. MedStudsData
StartDate	EndDate	Status	IPAddress	Progress	Duration (in seconds)	Finished	RecordedDate	ResponseId	RecipientLastName	RecipientFirstName	RecipientEmail	ExternalReference	LocationLatitude	LocationLongitude	DistributionChannel	UserLanguage	Pre	-Q1	-Q2	-Q3	-Q4	-Q5	-Q6	-Q7	-Q8	-Q9	-Q10	-Q11	-Q12	-Q13	-Q14	-Q15	Q1	Q2	Q3	Q4	Q5	Q6	Q7	Q8	Q9	Q10	Q11	Q12	Q13	Q14	Q15	Q16	Q17
Start Date	End Date	Response Type	IP Address	Progress	Duration (in seconds)	Finished	Recorded Date	Response ID	Recipient Last Name	Recipient First Name	Recipient Email	External Data Reference	Location Latitude	Location Longitude	Distribution Channel	User Language	The following questions are designed to assess how much you know about obesity, and how confident you feel in managing patients with obesity. There are 18 questions assessing knowledge, and 15 questions assessing confidence. The survey takes approximately 10 minutes to complete. Completion of the survey will enter you into a lottery to win a $200 visa gift card. We greatly appreciate your partici…	1. Using 24-hour recall, food record, or food frequency to obtain diet history	2. Determining body mass index (BMI) from weight and height measurements	3. Assessing diet for common unhealthy behaviours associated with obesity (e.g. sweetened beverages, nutritional quality of snacks, frequent meals from fast food restaurants, etc.)	4. Ascertaining each patient’s readiness and ability to work on weight loss according to health beliefs and stage of change	5. Recognizing and screening for common psychosocial problems in obese patients including depression, emotional eating, and binge eating	6. Taking a targeted history and conducting a physical examination to identify common co-morbidities of obesity (e.g. arthritis, diabetes, PCOS)	7. Discussing the effects of obesity on present and future health and personalizing risk to each patient	8. Responding to a patient’s questions regarding treatment options including behaviour change, medications, and surgery	9. Assessing a patient's current level of physical activity and providing guidance for setting physical activity goals for optimal health	10. Assisting a patient in setting realistic goals for weight loss based on making permanent lifestyle changes	11. Prescribing a plan for exercise / physical activity	12. Using motivational interviewing to change behaviour	13. Providing brief counselling intervention to help a patient lose weight	14. Recognizing and referring patients with eating disorders	15. Collaborating with registered dieticians and referring to community nutrition resources when appropriate	1. Which of the following best characterizes people with obesity (BMI ≥ 30 kg/m2) compared to normal-weight individuals?	2. Which of the following is correct in terms of total energy expenditure (TEE) and resting metabolic rate (RMR)?	3. Which of the following is considered to be the main reason for an increase in obesity?	4. Weight gain (WG) after a period of weight loss (WL), is one of the most profound challenges in obesity management. Which of the following alternatives represents the most likely contributor?	5. Which diagnostic criterion regarding obesity represents the current standard?	6. When diagnosing obesity in children, which of the following tools is considered to be the best one to use?	7. Which of the following patients would you most likely prioritize in terms of treatment for obesity?	8. Which alternative in terms of reduction in body weight is considered to give significant improvements in health?	9. What is considered to be the optimal form of exercise for treating obesity?	10. What is considered to be the optimal strategy for lifestyle treatment of obesity?	11. When considering long-term weight reduction, which diet is believed to be the most effective?	12. Which of the following is considered to be the most appropriate recommendation when looking at conservative treatment of obesity?	13. Which of the following is most correct when looking at long-term outcomes of gastric bypass surgery (GBP) as treatment for obesity?	14. Which of the following represents the most common complication experienced after gastric bypass surgery (GBP)?	15. Which of the following is least associated with obesity?	16. What level of physical activity is recommended for individuals with obesity in order to maintain weight loss?	17. On average, what percentage of individuals who have lost weight through lifestyle changes are able to maintain clinically significant weight loss for at least 1 year?
2019-08-08 08:16:07	2019-08-08 08:20:14	IP Address	[redacted]	31	247	False	2019-08-15 08:20:27	R_1gqCzTryVxLU7ED					[redacted]	[redacted]	anonymous	EN		1 - Know very little about, not able to perform	1 - Know very little about, not able to perform	1 - Know very little about, not able to perform	1 - Know very little about, not able to perform	1 - Know very little about, not able to perform	1 - Know very little about, not able to perform	1 - Know very little about, not able to perform	1 - Know very little about, not able to perform	1 - Know very little about, not able to perform	1 - Know very little about, not able to perform	1 - Know very little about, not able to perform	1 - Know very little about, not able to perform	1 - Know very little about, not able to perform	1 - Know very little about, not able to perform	1 - Know very little about, not able to perform	A lower resting metabolic rate (RMR)	Degree of fat-free mass (FFM) is crucial for RMR	Lack of self-control	Reduction in motivation and lack of compliance	Body Mass Index (BMI)	BMI curve	Male 34 years old, BMI 35 kg/m2, diabetes type II, obstructive sleep apnea (OSAS)	5–10% weight loss from baseline weight	Combined endurance and resistance exercise	Combination of diet and exercise	Mediterranean diet	A diet very low in energy (<800 kcal/day)	Approximately 95% of patients who undergo gastric bypass surgery (GBP) respond well in terms of weight loss	Osteoporosis	Diabetes Mellitus Type II (DM2)	30 min/day moderate intensity	20%
2019-08-12 13:22:26	2019-08-19 12:38:34	IP Address	[redacted]	2	602167	False	2019-08-26 12:38:55	R_RQzdLXgwbOZbqsV					[redacted]	[redacted]	anonymous	EN	View Letter of Information & Consent Form
2019-08-26 15:58:02	2019-08-26 16:06:18	IP Address	[redacted]	100	496	True	2019-08-26 16:06:25	R_DBoPPchD0WWFBC1					[redacted]	[redacted]	anonymous	EN	View Letter of Information & Consent Form	4 - Able to teach others how to perform	4 - Able to teach others how to perform	4 - Able to teach others how to perform	3 - Able to perform well	3 - Able to perform well	4 - Able to teach others how to perform	4 - Able to teach others how to perform	4 - Able to teach others how to perform	4 - Able to teach others how to perform	3 - Able to perform well	4 - Able to teach others how to perform	2 - Know something about, somewhat able to perform	3 - Able to perform well	3 - Able to perform well	2 - Know something about, somewhat able to perform	A higher total energy expenditure (TEE)	Degree of fat-free mass (FFM) is crucial for RMR	Genetic predisposition in addition to inactivity and overabundance of food	All of the above	Body Mass Index (BMI)	Percentiles	Male 34 years old, BMI 35 kg/m2, diabetes type II, obstructive sleep apnea (OSAS)	A reduction in waist circumference (cm) by 10%	Exercising in the moderate intensity zone/fat burning zone	Combination of diet, exercise and CBT	Any diet can give the same weight reduction given equal negative energy balance and long-term compliance	An energy deficit of approximately 600 kcal/day	Gastric bypass surgery (GBP) improves metabolic risk profile, but not primarily cardiovascular risk	Low levels of vitamin B12, vitamin D, calcium, and iron	Osteoporosis	30 min/day moderate intensity	30%
2019-08-26 16:12:33	2019-08-26 16:22:23	IP Address	[redacted]	100	590	True	2019-08-26 16:22:23	R_2bZAgrGpwbBXDxG					[redacted]	[redacted]	anonymous	EN	View Letter of Information & Consent Form	1 - Know very little about, not able to perform	4 - Able to teach others how to perform	2 - Know something about, somewhat able to perform	2 - Know something about, somewhat able to perform	1 - Know very little about, not able to perform	3 - Able to perform well	3 - Able to perform well	2 - Know something about, somewhat able to perform	4 - Able to teach others how to perform	2 - Know something about, somewhat able to perform	3 - Able to perform well	3 - Able to perform well	3 - Able to perform well	3 - Able to perform well	4 - Able to teach others how to perform	A higher total energy expenditure (TEE)	RMR accounts for approximately 50% of TEE in inactive individuals with obesity	Genetic predisposition in addition to inactivity and overabundance of food	Reduction in resting metabolic rate (RMR) and a decrease in energy expenditure related to physical activity	Body Mass Index (BMI)	Percentiles	Male 34 years old, BMI 35 kg/m2, diabetes type II, obstructive sleep apnea (OSAS)	5–10% weight loss from baseline weight	Combined endurance and resistance exercise	Combination of diet, exercise and CBT	Mediterranean diet	An energy deficit of approximately 600 kcal/day	Approximately 15% of patients experience suboptimal weight loss or significant weight re-gain, following gastric bypass surgery (GBP)	Osteoporosis	Osteoporosis	30 min/day moderate intensity	20%
2019-08-26 16:34:29	2019-08-26 16:41:51	IP Address	[redacted]	100	442	True	2019-08-26 16:41:52	R_W9GqAPHfCNDVd2F					[redacted]	[redacted]	anonymous	EN	View Letter of Information & Consent Form	3 - Able to perform well	4 - Able to teach others how to perform	3 - Able to perform well	3 - Able to perform well	3 - Able to perform well	2 - Know something about, somewhat able to perform	3 - Able to perform well	3 - Able to perform well	4 - Able to teach others how to perform	4 - Able to teach others how to perform	4 - Able to teach others how to perform	2 - Know something about, somewhat able to perform	3 - Able to perform well	3 - Able to perform well	3 - Able to perform well	A higher total energy expenditure (TEE)	Degree of fat-free mass (FFM) is crucial for RMR	Genetic predisposition in addition to inactivity and overabundance of food	All of the above	Body Mass Index (BMI)	Waist-to-hip ratio	Male 36 years old, BMI 45 kg/m2, impaired fasting glucose, mild depression	5–10% weight loss from baseline weight	Combined endurance and resistance exercise	Combination of diet and exercise	Mediterranean diet	An energy deficit of approximately 600 kcal/day	Approximately 15% of patients experience suboptimal weight loss or significant weight re-gain, following gastric bypass surgery (GBP)	Low levels of vitamin B12, vitamin D, calcium, and iron	Osteoporosis	30 min/day moderate intensity	< 10%
2019-08-26 17:39:28	2019-08-26 18:00:11	IP Address	[redacted]	100	1242	True	2019-08-26 18:00:12	R_2949CQsMw1b7xz6					[redacted]	[redacted]	anonymous	EN	View Letter of Information & Consent Form	2 - Know something about, somewhat able to perform	4 - Able to teach others how to perform	2 - Know something about, somewhat able to perform	1 - Know very little about, not able to perform	2 - Know something about, somewhat able to perform	2 - Know something about, somewhat able to perform	3 - Able to perform well	2 - Know something about, somewhat able to perform	2 - Know something about, somewhat able to perform	1 - Know very little about, not able to perform	2 - Know something about, somewhat able to perform	1 - Know very little about, not able to perform	2 - Know something about, somewhat able to perform	2 - Know something about, somewhat able to perform	2 - Know something about, somewhat able to perform	A higher total energy expenditure (TEE)	RMR accounts for approximately 50% of TEE in inactive individuals with obesity	Genetic predisposition in addition to inactivity and overabundance of food	All of the above	Body Mass Index (BMI)	Percentiles	Male 34 years old, BMI 35 kg/m2, diabetes type II, obstructive sleep apnea (OSAS)	A reduction in BMI category (e.g. from WHO class III to WHO class II)	Combined endurance and resistance exercise	Combination of diet, exercise and CBT	Any diet can give the same weight reduction given equal negative energy balance and long-term compliance	An energy deficit of approximately 600 kcal/day	Gastric bypass surgery (GBP) improves metabolic risk profile, but not primarily cardiovascular risk	Low levels of vitamin B12, vitamin D, calcium, and iron	Osteoporosis	30 min/day moderate intensity	20%
2019-08-26 19:42:38	2019-08-26 19:57:55	IP Address	[redacted]	100	916	True	2019-08-26 19:57:55	R_3NTYmRpAdIi9kQK					[redacted]	[redacted]	anonymous	EN	View Letter of Information & Consent Form	3 - Able to perform well	4 - Able to teach others how to perform	3 - Able to perform well	2 - Know something about, somewhat able to perform	2 - Know something about, somewhat able to perform	3 - Able to perform well	2 - Know something about, somewhat able to perform	1 - Know very little about, not able to perform	2 - Know something about, somewhat able to perform	2 - Know something about, somewhat able to perform	3 - Able to perform well	2 - Know something about, somewhat able to perform	2 - Know something about, somewhat able to perform	3 - Able to perform well	2 - Know something about, somewhat able to perform	A higher total energy expenditure (TEE)	RMR accounts for approximately 50% of TEE in inactive individuals with obesity	Genetic predisposition in addition to inactivity and overabundance of food	All of the above	Body Mass Index (BMI)	Percentiles	Male 34 years old, BMI 35 kg/m2, diabetes type II, obstructive sleep apnea (OSAS)	5–10% weight loss from baseline weight	Combined endurance and resistance exercise	Combination of diet, exercise and CBT	Any diet can give the same weight reduction given equal negative energy balance and long-term compliance	An energy deficit of approximately 600 kcal/day	Gastric bypass surgery (GBP) does not produce more significant weight loss after two years, compared to lifestyle treatment of obesity	Low levels of vitamin B12, vitamin D, calcium, and iron	Osteoporosis	30 min/day moderate intensity	< 10%
2019-08-26 19:49:44	2019-08-26 19:59:16	IP Address	[redacted]	100	572	True	2019-08-26 19:59:17	R_3irT78V1pZ9fiEA					[redacted]	[redacted]	anonymous	EN	View Letter of Information & Consent Form	1 - Know very little about, not able to perform	3 - Able to perform well	4 - Able to teach others how to perform	3 - Able to perform well	2 - Know something about, somewhat able to perform	2 - Know something about, somewhat able to perform	2 - Know something about, somewhat able to perform	1 - Know very little about, not able to perform	4 - Able to teach others how to perform	2 - Know something about, somewhat able to perform	4 - Able to teach others how to perform	2 - Know something about, somewhat able to perform	2 - Know something about, somewhat able to perform	2 - Know something about, somewhat able to perform	2 - Know something about, somewhat able to perform	A lower resting metabolic rate (RMR)	Degree of fat-free mass (FFM) is crucial for RMR	Genetic predisposition in addition to inactivity and overabundance of food	All of the above	Body Mass Index (BMI)	Percentiles	Male 36 years old, BMI 45 kg/m2, impaired fasting glucose, mild depression	A reduction in waist circumference (cm) by 10%	Exercising in the moderate intensity zone/fat burning zone	Combination of diet, exercise and CBT	Any diet can give the same weight reduction given equal negative energy balance and long-term compliance	An energy deficit of approximately 600 kcal/day	Approximately 15% of patients experience suboptimal weight loss or significant weight re-gain, following gastric bypass surgery (GBP)	Low levels of vitamin B12, vitamin D, calcium, and iron	Osteoporosis	30 min/day moderate intensity	20%
2019-08-26 20:14:43	2019-08-26 20:52:40	IP Address	[redacted]	100	2276	True	2019-08-26 20:52:41	R_2c2dHIr8TczLv2W					[redacted]	[redacted]	anonymous	EN	View Letter of Information & Consent Form	1 - Know very little about, not able to perform	1 - Know very little about, not able to perform	1 - Know very little about, not able to perform	1 - Know very little about, not able to perform	1 - Know very little about, not able to perform	1 - Know very little about, not able to perform	1 - Know very little about, not able to perform	1 - Know very little about, not able to perform	1 - Know very little about, not able to perform	1 - Know very little about, not able to perform	1 - Know very little about, not able to perform	1 - Know very little about, not able to perform	1 - Know very little about, not able to perform	1 - Know very little about, not able to perform	1 - Know very little about, not able to perform	A decrease in carbohydrate metabolism	Exercise-induced energy expenditure accounts for approximately 50% of TEE in inactive individuals with obesity	Endocrine causes	All of the above	Amount of visceral adipose tissue (VAT)	Percentiles	Male 36 years old, BMI 45 kg/m2, impaired fasting glucose, mild depression	A reduction in waist circumference (cm) by 10%	Exercising in the moderate intensity zone/fat burning zone	Cognitive behavioral therapy (CBT)	Any diet can give the same weight reduction given equal negative energy balance and long-term compliance	Weight loss > 1.0 kg/week	Approximately 95% of patients who undergo gastric bypass surgery (GBP) respond well in terms of weight loss	Low levels of vitamin B12, vitamin D, calcium, and iron	Diabetes Mellitus Type II (DM2)	45–60 min/day moderate intensity	30%
2019-08-26 21:28:01	2019-08-26 21:37:32	IP Address	[redacted]	100	570	True	2019-08-26 21:37:32	R_2Vrbl600obljbfB					[redacted]	[redacted]	anonymous	EN	View Letter of Information & Consent Form	1 - Know very little about, not able to perform	3 - Able to perform well	2 - Know something about, somewhat able to perform	2 - Know something about, somewhat able to perform	2 - Know something about, somewhat able to perform	2 - Know something about, somewhat able to perform	2 - Know something about, somewhat able to perform	2 - Know something about, somewhat able to perform	2 - Know something about, somewhat able to perform	1 - Know very little about, not able to perform	2 - Know something about, somewhat able to perform	2 - Know something about, somewhat able to perform	2 - Know something about, somewhat able to perform	2 - Know something about, somewhat able to perform	2 - Know something about, somewhat able to perform	Lower total energy expenditure (TEE) during physical activity given similar intensity and duration	RMR accounts for approximately 50% of TEE in inactive individuals with obesity	Genetic predisposition in addition to inactivity and overabundance of food	All of the above	Body Mass Index (BMI)	Percentiles	Male 34 years old, BMI 35 kg/m2, diabetes type II, obstructive sleep apnea (OSAS)	5–10% weight loss from baseline weight	Exercising in the moderate intensity zone/fat burning zone	Combination of diet and exercise	Mediterranean diet	An energy deficit of approximately 600 kcal/day	Approximately 15% of patients experience suboptimal weight loss or significant weight re-gain, following gastric bypass surgery (GBP)	Osteoporosis	Male infertility	30 min/day moderate intensity	20%
2019-08-26 22:12:30	2019-08-26 22:27:46	IP Address	[redacted]	100	916	True	2019-08-26 22:27:47	R_2UgRJh660LByBal					[redacted]	[redacted]	anonymous	EN	View Letter of Information & Consent Form	1 - Know very little about, not able to perform	4 - Able to teach others how to perform	3 - Able to perform well	2 - Know something about, somewhat able to perform	2 - Know something about, somewhat able to perform	1 - Know very little about, not able to perform	2 - Know something about, somewhat able to perform	1 - Know very little about, not able to perform	4 - Able to teach others how to perform	3 - Able to perform well	4 - Able to teach others how to perform	2 - Know something about, somewhat able to perform	2 - Know something about, somewhat able to perform	1 - Know very little about, not able to perform	2 - Know something about, somewhat able to perform	A lower resting metabolic rate (RMR)	RMR accounts for approximately 50% of TEE in inactive individuals with obesity	Genetic predisposition in addition to inactivity and overabundance of food	All of the above	Body Mass Index (BMI)	Percentiles	Female 38 years old, BMI 50 kg/m2, mild hypertension, knee and lower back pain	5–10% weight loss from baseline weight	Exercising in the moderate intensity zone/fat burning zone	Combination of diet, exercise and CBT	Mediterranean diet	An energy deficit of approximately 600 kcal/day	Approximately 15% of patients experience suboptimal weight loss or significant weight re-gain, following gastric bypass surgery (GBP)	Low levels of vitamin B12, vitamin D, calcium, and iron	Osteoporosis	30 min/day moderate intensity	20%
2019-08-27 09:44:09	2019-08-27 09:49:27	IP Address	[redacted]	100	318	True	2019-08-27 09:49:27	R_Os1LV33L6ijUmEF					[redacted]	[redacted]	anonymous	EN	View Letter of Information & Consent Form	2 - Know something about, somewhat able to perform	4 - Able to teach others how to perform	3 - Able to perform well	2 - Know something about, somewhat able to perform	2 - Know something about, somewhat able to perform	2 - Know something about, somewhat able to perform	2 - Know something about, somewhat able to perform	1 - Know very little about, not able to perform	3 - Able to perform well	1 - Know very little about, not able to perform	2 - Know something about, somewhat able to perform	1 - Know very little about, not able to perform	1 - Know very little about, not able to perform	2 - Know something about, somewhat able to perform	2 - Know something about, somewhat able to perform	Lower total energy expenditure (TEE) during physical activity given similar intensity and duration	RMR accounts for approximately 50% of TEE in inactive individuals with obesity	Genetic predisposition in addition to inactivity and overabundance of food	All of the above	Body Mass Index (BMI)	Iso-BMI curve	Female 38 years old, BMI 50 kg/m2, mild hypertension, knee and lower back pain	5–10% weight loss from baseline weight	Combined endurance and resistance exercise	Combination of diet, exercise and CBT	Any diet can give the same weight reduction given equal negative energy balance and long-term compliance	An energy deficit of approximately 600 kcal/day	Approximately 15% of patients experience suboptimal weight loss or significant weight re-gain, following gastric bypass surgery (GBP)	Low levels of vitamin B12, vitamin D, calcium, and iron	Non-alcoholic fatty liver disease (NAFLD)	30 min/day moderate intensity	20%
2019-08-27 15:01:07	2019-08-27 15:10:12	IP Address	[redacted]	100	545	True	2019-08-27 15:10:13	R_3eb5JkMQtijoW4s					[redacted]	[redacted]	anonymous	EN	View Letter of Information & Consent Form	1 - Know very little about, not able to perform	3 - Able to perform well	4 - Able to teach others how to perform	2 - Know something about, somewhat able to perform	2 - Know something about, somewhat able to perform	1 - Know very little about, not able to perform	1 - Know very little about, not able to perform	1 - Know very little about, not able to perform	2 - Know something about, somewhat able to perform	1 - Know very little about, not able to perform	1 - Know very little about, not able to perform	1 - Know very little about, not able to perform	1 - Know very little about, not able to perform	1 - Know very little about, not able to perform	1 - Know very little about, not able to perform	A higher total energy expenditure (TEE)	RMR accounts for approximately 50% of TEE in inactive individuals with obesity	Genetic predisposition in addition to inactivity and overabundance of food	All of the above	Body Mass Index (BMI)	BMI curve	Male 36 years old, BMI 45 kg/m2, impaired fasting glucose, mild depression	A reduction in waist circumference (cm) by 10%	Combined endurance and resistance exercise	Combination of diet, exercise and CBT	Mediterranean diet	An energy deficit of approximately 600 kcal/day	Gastric bypass surgery (GBP) improves metabolic risk profile, but not primarily cardiovascular risk	Low levels of vitamin B12, vitamin D, calcium, and iron	Osteoporosis	30 min/day moderate intensity	< 10%
2019-08-27 14:12:22	2019-08-27 19:55:18	IP Address	[redacted]	100	20576	True	2019-08-27 19:55:19	R_1GQdn4zx8BqmC8k					[redacted]	[redacted]	anonymous	EN	View Letter of Information & Consent Form	2 - Know something about, somewhat able to perform	4 - Able to teach others how to perform	4 - Able to teach others how to perform	2 - Know something about, somewhat able to perform	3 - Able to perform well	3 - Able to perform well	2 - Know something about, somewhat able to perform	2 - Know something about, somewhat able to perform	4 - Able to teach others how to perform	2 - Know something about, somewhat able to perform	4 - Able to teach others how to perform	2 - Know something about, somewhat able to perform	2 - Know something about, somewhat able to perform	3 - Able to perform well	2 - Know something about, somewhat able to perform	A higher total energy expenditure (TEE)	RMR accounts for approximately 50% of TEE in inactive individuals with obesity	Genetic predisposition in addition to inactivity and overabundance of food	All of the above	Body Mass Index (BMI)	Iso-BMI curve	Male 34 years old, BMI 35 kg/m2, diabetes type II, obstructive sleep apnea (OSAS)	A reduction in waist circumference (cm) by 10%	Exercising in the moderate intensity zone/fat burning zone	Combination of diet, exercise and CBT	Any diet can give the same weight reduction given equal negative energy balance and long-term compliance	< 20% of the energy in the diet comes from fat as a macronutrient	Approximately 95% of patients who undergo gastric bypass surgery (GBP) respond well in terms of weight loss	Low levels of vitamin B12, vitamin D, calcium, and iron	Osteoporosis	30 min/day moderate intensity	< 10%
2019-08-21 14:04:49	2019-08-21 14:05:51	IP Address	[redacted]	2	62	False	2019-08-28 14:06:22	R_3JlvScuwM3JmiRY					[redacted]	[redacted]	anonymous	EN	View Letter of Information & Consent Form
2019-08-28 18:46:28	2019-08-28 18:59:11	IP Address	[redacted]	100	762	True	2019-08-28 18:59:12	R_1ly3ER0wrLE6RdW					[redacted]	[redacted]	anonymous	EN	View Letter of Information & Consent Form	2 - Know something about, somewhat able to perform	4 - Able to teach others how to perform	3 - Able to perform well	2 - Know something about, somewhat able to perform	2 - Know something about, somewhat able to perform	2 - Know something about, somewhat able to perform	1 - Know very little about, not able to perform	1 - Know very little about, not able to perform	3 - Able to perform well	2 - Know something about, somewhat able to perform	3 - Able to perform well	2 - Know something about, somewhat able to perform	1 - Know very little about, not able to perform	2 - Know something about, somewhat able to perform	1 - Know very little about, not able to perform	A lower resting metabolic rate (RMR)	RMR accounts for approximately 50% of TEE in inactive individuals with obesity	Genetic predisposition in addition to inactivity and overabundance of food	All of the above	Body Mass Index (BMI)	Percentiles	Male 34 years old, BMI 35 kg/m2, diabetes type II, obstructive sleep apnea (OSAS)	5–10% weight loss from baseline weight	Combined endurance and resistance exercise	Combination of diet, exercise and CBT	Any diet can give the same weight reduction given equal negative energy balance and long-term compliance	An energy deficit of approximately 600 kcal/day	Approximately 15% of patients experience suboptimal weight loss or significant weight re-gain, following gastric bypass surgery (GBP)	Low levels of vitamin B12, vitamin D, calcium, and iron	Osteoporosis	30 min/day moderate intensity	20%
2019-08-29 21:27:28	2019-08-29 21:38:47	IP Address	[redacted]	100	679	True	2019-08-29 21:38:48	R_25BoS0qBlxssbKN					[redacted]	[redacted]	anonymous	EN	View Letter of Information & Consent Form	2 - Know something about, somewhat able to perform	4 - Able to teach others how to perform	4 - Able to teach others how to perform	4 - Able to teach others how to perform	3 - Able to perform well	3 - Able to perform well	3 - Able to perform well	3 - Able to perform well	3 - Able to perform well	3 - Able to perform well	4 - Able to teach others how to perform	3 - Able to perform well	3 - Able to perform well	2 - Know something about, somewhat able to perform	2 - Know something about, somewhat able to perform	A higher total energy expenditure (TEE)	Degree of fat-free mass (FFM) is crucial for RMR	Genetic predisposition in addition to inactivity and overabundance of food	All of the above	Body Mass Index (BMI)	Percentiles	Male 34 years old, BMI 35 kg/m2, diabetes type II, obstructive sleep apnea (OSAS)	5–10% weight loss from baseline weight	4 × 4 high-intensity interval training (HIIT)	Combination of diet, exercise and CBT	Mediterranean diet	An energy deficit of approximately 600 kcal/day	Approximately 95% of patients who undergo gastric bypass surgery (GBP) respond well in terms of weight loss	Low levels of vitamin B12, vitamin D, calcium, and iron	Osteoporosis	30 min high-intensity interval training (HIIT), 3 times/week	< 10%
2019-08-23 07:14:14	2019-08-23 07:14:48	IP Address	[redacted]	2	33	False	2019-08-30 07:14:58	R_1jCKmE4bREgA0bi					[redacted]	[redacted]	anonymous	EN	View Letter of Information & Consent Form
2019-08-21 14:15:16	2019-08-23 17:49:15	IP Address	[redacted]	2	185639	False	2019-08-30 17:49:47	R_3Hj0eQ2vnGRtDjF					[redacted]	[redacted]	anonymous	EN	View Letter of Information & Consent Form
2019-08-30 18:15:44	2019-08-30 18:40:40	IP Address	[redacted]	100	1495	True	2019-08-30 18:40:41	R_2WwpQ5WvzpoppjH					[redacted]	[redacted]	anonymous	EN	View Letter of Information & Consent Form	2 - Know something about, somewhat able to perform	4 - Able to teach others how to perform	3 - Able to perform well	4 - Able to teach others how to perform	2 - Know something about, somewhat able to perform	2 - Know something about, somewhat able to perform	2 - Know something about, somewhat able to perform	2 - Know something about, somewhat able to perform	4 - Able to teach others how to perform	1 - Know very little about, not able to perform	3 - Able to perform well	2 - Know something about, somewhat able to perform	1 - Know very little about, not able to perform	2 - Know something about, somewhat able to perform	2 - Know something about, somewhat able to perform	A lower resting metabolic rate (RMR)	Degree of fat-free mass (FFM) is crucial for RMR	Genetic predisposition in addition to inactivity and overabundance of food	All of the above	Body Mass Index (BMI)	Percentiles	Female 38 years old, BMI 50 kg/m2, mild hypertension, knee and lower back pain	5–10% weight loss from baseline weight	Exercising in the moderate intensity zone/fat burning zone	Combination of diet, exercise and CBT	Any diet can give the same weight reduction given equal negative energy balance and long-term compliance	An energy deficit of approximately 600 kcal/day	Approximately 15% of patients experience suboptimal weight loss or significant weight re-gain, following gastric bypass surgery (GBP)	Low levels of vitamin B12, vitamin D, calcium, and iron	Osteoporosis	30 min/day moderate intensity	30%
2019-09-01 18:17:25	2019-09-01 18:30:34	IP Address	[redacted]	100	789	True	2019-09-01 18:30:35	R_Dp0l2njxDxT5rY5					[redacted]	[redacted]	anonymous	EN	View Letter of Information & Consent Form	2 - Know something about, somewhat able to perform	2 - Know something about, somewhat able to perform	3 - Able to perform well	2 - Know something about, somewhat able to perform	2 - Know something about, somewhat able to perform	1 - Know very little about, not able to perform	1 - Know very little about, not able to perform	1 - Know very little about, not able to perform	3 - Able to perform well	2 - Know something about, somewhat able to perform	3 - Able to perform well	2 - Know something about, somewhat able to perform	2 - Know something about, somewhat able to perform	1 - Know very little about, not able to perform	1 - Know very little about, not able to perform	A lower resting metabolic rate (RMR)	Degree of fat-free mass (FFM) is crucial for RMR	Genetic predisposition in addition to inactivity and overabundance of food	Reduction in resting metabolic rate (RMR) and a decrease in energy expenditure related to physical activity	Body Mass Index (BMI)	Percentiles	Male 34 years old, BMI 35 kg/m2, diabetes type II, obstructive sleep apnea (OSAS)	5–10% weight loss from baseline weight	Combined endurance and resistance exercise	Combination of diet, exercise and CBT	Any diet can give the same weight reduction given equal negative energy balance and long-term compliance	Weight loss > 1.0 kg/week	Approximately 15% of patients experience suboptimal weight loss or significant weight re-gain, following gastric bypass surgery (GBP)	Low levels of vitamin B12, vitamin D, calcium, and iron	Osteoporosis	30 min/day moderate intensity	20%
2019-08-26 11:17:40	2019-08-26 11:18:00	IP Address	[redacted]	2	19	False	2019-09-02 11:18:36	R_6Educ7frmSApvhf					[redacted]	[redacted]	anonymous	EN	View Letter of Information & Consent Form
2019-08-26 15:43:06	2019-08-26 15:50:51	IP Address	[redacted]	33	464	False	2019-09-02 15:50:52	R_3KZo2NPqeGV9v25					[redacted]	[redacted]	anonymous	EN	View Letter of Information & Consent Form	4 - Able to teach others how to perform	4 - Able to teach others how to perform	4 - Able to teach others how to perform	3 - Able to perform well	2 - Know something about, somewhat able to perform	3 - Able to perform well	3 - Able to perform well	2 - Know something about, somewhat able to perform	4 - Able to teach others how to perform	4 - Able to teach others how to perform	3 - Able to perform well	3 - Able to perform well	3 - Able to perform well	2 - Know something about, somewhat able to perform	3 - Able to perform well	A lower resting metabolic rate (RMR)	RMR accounts for approximately 50% of TEE in inactive individuals with obesity	Genetic predisposition in addition to inactivity and overabundance of food	All of the above	Body composition (fat-free mass vs. fat mass)	Percentiles	Male 34 years old, BMI 35 kg/m2, diabetes type II, obstructive sleep apnea (OSAS)	5–10% weight loss from baseline weight	Combined endurance and resistance exercise	Combination of diet, exercise and CBT	Any diet can give the same weight reduction given equal negative energy balance and long-term compliance	An energy deficit of approximately 600 kcal/day	Approximately 95% of patients who undergo gastric bypass surgery (GBP) respond well in terms of weight loss	Low levels of vitamin B12, vitamin D, calcium, and iron	Osteoporosis	30 min/day moderate intensity	< 10%
2019-08-26 16:07:29	2019-08-26 16:07:52	IP Address	[redacted]	2	22	False	2019-09-02 16:08:08	R_W6cM0zP2kNG86Bj					[redacted]	[redacted]	anonymous	EN	View Letter of Information & Consent Form
2019-08-26 16:10:51	2019-08-26 16:16:18	IP Address	[redacted]	16	326	False	2019-09-02 16:16:21	R_3EzF9hJ5PfGYo1X					[redacted]	[redacted]	anonymous	EN	View Letter of Information & Consent Form	2 - Know something about, somewhat able to perform	3 - Able to perform well	4 - Able to teach others how to perform	2 - Know something about, somewhat able to perform	2 - Know something about, somewhat able to perform	2 - Know something about, somewhat able to perform	2 - Know something about, somewhat able to perform	1 - Know very little about, not able to perform	3 - Able to perform well	2 - Know something about, somewhat able to perform	3 - Able to perform well	2 - Know something about, somewhat able to perform	2 - Know something about, somewhat able to perform	3 - Able to perform well	2 - Know something about, somewhat able to perform
2019-08-26 16:59:20	2019-08-26 17:01:28	IP Address	[redacted]	16	128	False	2019-09-02 17:01:34	R_3pnx6khdESPlH1G					[redacted]	[redacted]	anonymous	EN	View Letter of Information & Consent Form	2 - Know something about, somewhat able to perform	4 - Able to teach others how to perform	2 - Know something about, somewhat able to perform	2 - Know something about, somewhat able to perform	2 - Know something about, somewhat able to perform	2 - Know something about, somewhat able to perform	3 - Able to perform well	1 - Know very little about, not able to perform	2 - Know something about, somewhat able to perform	1 - Know very little about, not able to perform	2 - Know something about, somewhat able to perform	2 - Know something about, somewhat able to perform	2 - Know something about, somewhat able to perform	2 - Know something about, somewhat able to perform	1 - Know very little about, not able to perform
2019-08-26 17:25:32	2019-08-26 17:27:11	IP Address	[redacted]	16	98	False	2019-09-02 17:27:11	R_bKNbTCG6O652Hnz					[redacted]	[redacted]	anonymous	EN	View Letter of Information & Consent Form	3 - Able to perform well	4 - Able to teach others how to perform	3 - Able to perform well	3 - Able to perform well	2 - Know something about, somewhat able to perform	2 - Know something about, somewhat able to perform	2 - Know something about, somewhat able to perform	2 - Know something about, somewhat able to perform	3 - Able to perform well	2 - Know something about, somewhat able to perform	3 - Able to perform well	2 - Know something about, somewhat able to perform	2 - Know something about, somewhat able to perform	3 - Able to perform well	2 - Know something about, somewhat able to perform
2019-08-26 17:27:35	2019-08-26 17:39:30	IP Address	[redacted]	33	714	False	2019-09-02 17:39:32	R_2foGdLpxUg53Iu2					[redacted]	[redacted]	anonymous	EN	View Letter of Information & Consent Form	2 - Know something about, somewhat able to perform	4 - Able to teach others how to perform	4 - Able to teach others how to perform	3 - Able to perform well	3 - Able to perform well	3 - Able to perform well	3 - Able to perform well	3 - Able to perform well	4 - Able to teach others how to perform	3 - Able to perform well	4 - Able to teach others how to perform	3 - Able to perform well	3 - Able to perform well	2 - Know something about, somewhat able to perform	2 - Know something about, somewhat able to perform	A higher total energy expenditure (TEE)	Degree of fat-free mass (FFM) is crucial for RMR	Genetic predisposition in addition to inactivity and overabundance of food	Increase in hunger sensation and a decrease in satiety due to physiological adaptations to appetite control systems	Body composition (fat-free mass vs. fat mass)	BMI curve	Male 34 years old, BMI 35 kg/m2, diabetes type II, obstructive sleep apnea (OSAS)	A reduction in waist circumference (cm) by 10%	Combined endurance and resistance exercise	Combination of diet, exercise and CBT	Any diet can give the same weight reduction given equal negative energy balance and long-term compliance	An energy deficit of approximately 600 kcal/day	Approximately 15% of patients experience suboptimal weight loss or significant weight re-gain, following gastric bypass surgery (GBP)	Low levels of vitamin B12, vitamin D, calcium, and iron	Male infertility	30 min/day moderate intensity	20%
2019-08-26 19:13:47	2019-08-26 19:17:51	IP Address	[redacted]	16	244	False	2019-09-02 19:18:28	R_2PhFOGH5JXUVDaY					[redacted]	[redacted]	anonymous	EN	View Letter of Information & Consent Form	2 - Know something about, somewhat able to perform	4 - Able to teach others how to perform	3 - Able to perform well	2 - Know something about, somewhat able to perform	2 - Know something about, somewhat able to perform	2 - Know something about, somewhat able to perform	2 - Know something about, somewhat able to perform	1 - Know very little about, not able to perform	3 - Able to perform well	2 - Know something about, somewhat able to perform	3 - Able to perform well	1 - Know very little about, not able to perform	1 - Know very little about, not able to perform	2 - Know something about, somewhat able to perform	2 - Know something about, somewhat able to perform
2019-08-26 23:46:18	2019-08-27 00:11:55	IP Address	[redacted]	33	1537	False	2019-09-03 00:11:58	R_bf1FlilhsLbGKaZ					[redacted]	[redacted]	anonymous	EN	View Letter of Information & Consent Form	2 - Know something about, somewhat able to perform	4 - Able to teach others how to perform	3 - Able to perform well	2 - Know something about, somewhat able to perform	3 - Able to perform well	2 - Know something about, somewhat able to perform	2 - Know something about, somewhat able to perform	3 - Able to perform well	3 - Able to perform well	3 - Able to perform well	3 - Able to perform well	2 - Know something about, somewhat able to perform	2 - Know something about, somewhat able to perform	3 - Able to perform well	2 - Know something about, somewhat able to perform	Lower total energy expenditure (TEE) during physical activity given similar intensity and duration	RMR accounts for approximately 50% of TEE in inactive individuals with obesity	Genetic predisposition in addition to inactivity and overabundance of food	All of the above	Body Mass Index (BMI)	Percentiles	Female 38 years old, BMI 50 kg/m2, mild hypertension, knee and lower back pain	5–10% weight loss from baseline weight	Exercising in the moderate intensity zone/fat burning zone	Combination of diet and exercise	Mediterranean diet	An energy deficit of approximately 600 kcal/day	Approximately 15% of patients experience suboptimal weight loss or significant weight re-gain, following gastric bypass surgery (GBP)	Osteoporosis	Male infertility	30 min/day moderate intensity	< 10%
2019-08-27 07:38:03	2019-08-27 07:40:54	IP Address	[redacted]	16	170	False	2019-09-03 07:40:55	R_AmU8r8lcQYBWFUJ					[redacted]	[redacted]	anonymous	EN	View Letter of Information & Consent Form	3 - Able to perform well	4 - Able to teach others how to perform	3 - Able to perform well	2 - Know something about, somewhat able to perform	2 - Know something about, somewhat able to perform	2 - Know something about, somewhat able to perform	2 - Know something about, somewhat able to perform	1 - Know very little about, not able to perform	4 - Able to teach others how to perform	2 - Know something about, somewhat able to perform	2 - Know something about, somewhat able to perform	2 - Know something about, somewhat able to perform	1 - Know very little about, not able to perform	2 - Know something about, somewhat able to perform	2 - Know something about, somewhat able to perform
2019-08-26 22:40:12	2019-08-27 13:04:09	IP Address	[redacted]	2	51837	False	2019-09-03 13:04:15	R_1CdQk2byXkcxIs5					[redacted]	[redacted]	anonymous	EN	View Letter of Information & Consent Form
2019-08-27 17:33:32	2019-08-27 17:36:34	IP Address	[redacted]	16	181	False	2019-09-03 17:36:35	R_3kgPc7X8ZcEIJEV					[redacted]	[redacted]	anonymous	EN	View Letter of Information & Consent Form	3 - Able to perform well	3 - Able to perform well	3 - Able to perform well	3 - Able to perform well	2 - Know something about, somewhat able to perform	3 - Able to perform well	2 - Know something about, somewhat able to perform	3 - Able to perform well	3 - Able to perform well	2 - Know something about, somewhat able to perform	3 - Able to perform well	2 - Know something about, somewhat able to perform	2 - Know something about, somewhat able to perform	2 - Know something about, somewhat able to perform	2 - Know something about, somewhat able to perform
2019-08-27 18:16:00	2019-08-27 18:16:31	IP Address	[redacted]	2	30	False	2019-09-03 18:17:28	R_tDw7zWOzddnA6wp					[redacted]	[redacted]	anonymous	EN	View Letter of Information & Consent Form
2019-08-27 22:05:50	2019-08-27 22:13:29	IP Address	[redacted]	33	459	False	2019-09-03 22:13:35	R_2S2CCJK29u5IYyz					[redacted]	[redacted]	anonymous	EN	View Letter of Information & Consent Form	3 - Able to perform well	3 - Able to perform well	3 - Able to perform well	3 - Able to perform well	3 - Able to perform well	3 - Able to perform well	3 - Able to perform well	3 - Able to perform well	3 - Able to perform well	3 - Able to perform well	3 - Able to perform well	2 - Know something about, somewhat able to perform	2 - Know something about, somewhat able to perform	2 - Know something about, somewhat able to perform	2 - Know something about, somewhat able to perform	A lower resting metabolic rate (RMR)	Degree of fat-free mass (FFM) is crucial for RMR	Genetic predisposition in addition to inactivity and overabundance of food	Increase in hunger sensation and a decrease in satiety due to physiological adaptations to appetite control systems	Body Mass Index (BMI)	Percentiles	Male 36 years old, BMI 45 kg/m2, impaired fasting glucose, mild depression	A reduction in waist circumference (cm) by 10%	Combined endurance and resistance exercise	Combination of diet, exercise and CBT	Any diet can give the same weight reduction given equal negative energy balance and long-term compliance	An energy deficit of approximately 600 kcal/day	Approximately 15% of patients experience suboptimal weight loss or significant weight re-gain, following gastric bypass surgery (GBP)	Low levels of vitamin B12, vitamin D, calcium, and iron	Osteoporosis	30 min/day moderate intensity	20%
2019-08-28 17:34:23	2019-08-28 17:36:27	IP Address	[redacted]	2	124	False	2019-09-04 17:36:46	R_33CQ40qN3kMgk3y					[redacted]	[redacted]	anonymous	EN	View Letter of Information & Consent Form
2019-08-28 20:45:41	2019-08-28 20:51:26	IP Address	[redacted]	33	344	False	2019-09-04 20:51:57	R_3HGlw0WT2OiR5Ul					[redacted]	[redacted]	anonymous	EN	View Letter of Information & Consent Form	2 - Know something about, somewhat able to perform	4 - Able to teach others how to perform	2 - Know something about, somewhat able to perform	2 - Know something about, somewhat able to perform	2 - Know something about, somewhat able to perform	1 - Know very little about, not able to perform	1 - Know very little about, not able to perform	1 - Know very little about, not able to perform	2 - Know something about, somewhat able to perform	1 - Know very little about, not able to perform	2 - Know something about, somewhat able to perform	2 - Know something about, somewhat able to perform	2 - Know something about, somewhat able to perform	2 - Know something about, somewhat able to perform	1 - Know very little about, not able to perform	A higher total energy expenditure (TEE)	RMR accounts for approximately 50% of TEE in inactive individuals with obesity	Genetic predisposition in addition to inactivity and overabundance of food	Reduction in resting metabolic rate (RMR) and a decrease in energy expenditure related to physical activity	Body Mass Index (BMI)	Percentiles	Male 34 years old, BMI 35 kg/m2, diabetes type II, obstructive sleep apnea (OSAS)	5–10% weight loss from baseline weight	Combined endurance and resistance exercise	Combination of diet and exercise	Any diet can give the same weight reduction given equal negative energy balance and long-term compliance	An energy deficit of approximately 600 kcal/day	Approximately 15% of patients experience suboptimal weight loss or significant weight re-gain, following gastric bypass surgery (GBP)	Low levels of vitamin B12, vitamin D, calcium, and iron	Male infertility	30 min/day moderate intensity	20%
2019-08-28 22:13:00	2019-08-28 22:13:45	IP Address	[redacted]	2	44	False	2019-09-04 22:14:27	R_1FxFaF9PY7aKfCb					[redacted]	[redacted]	anonymous	EN	View Letter of Information & Consent Form
2019-09-22 07:55:22	2019-09-22 09:17:23	IP Address	[redacted]	100	4921	True	2019-09-22 09:17:24	R_3si7EC3O26a9AKN					[redacted]	[redacted]	anonymous	EN	View Letter of Information & Consent Form	2 - Know something about, somewhat able to perform	4 - Able to teach others how to perform	3 - Able to perform well	3 - Able to perform well	2 - Know something about, somewhat able to perform	3 - Able to perform well	3 - Able to perform well	3 - Able to perform well	3 - Able to perform well	3 - Able to perform well	3 - Able to perform well	2 - Know something about, somewhat able to perform	3 - Able to perform well	2 - Know something about, somewhat able to perform	2 - Know something about, somewhat able to perform	A lower resting metabolic rate (RMR)	RMR accounts for approximately 50% of TEE in inactive individuals with obesity	Genetic predisposition in addition to inactivity and overabundance of food	All of the above	Body Mass Index (BMI)	Percentiles	Male 34 years old, BMI 35 kg/m2, diabetes type II, obstructive sleep apnea (OSAS)	5–10% weight loss from baseline weight	Combined endurance and resistance exercise	Combination of diet, exercise and CBT	Any diet can give the same weight reduction given equal negative energy balance and long-term compliance	< 20% of the energy in the diet comes from fat as a macronutrient	Approximately 15% of patients experience suboptimal weight loss or significant weight re-gain, following gastric bypass surgery (GBP)	Low levels of vitamin B12, vitamin D, calcium, and iron	Male infertility	30 min high-intensity interval training (HIIT), 3 times/week	20%
2019-09-25 09:49:24	2019-09-25 09:49:47	IP Address	[redacted]	2	22	False	2019-10-02 09:49:47	R_2qxg4QMsHsxLJeS					[redacted]	[redacted]	anonymous	EN	View Letter of Information & Consent Form
2019-10-14 10:12:29	2019-10-14 10:21:21	IP Address	[redacted]	100	532	True	2019-10-14 10:21:21	R_vowwu7bx1KxNWgh					[redacted]	[redacted]	anonymous	EN	View Letter of Information & Consent Form	3 - Able to perform well	3 - Able to perform well	3 - Able to perform well	3 - Able to perform well	3 - Able to perform well	3 - Able to perform well	2 - Know something about, somewhat able to perform	2 - Know something about, somewhat able to perform	3 - Able to perform well	2 - Know something about, somewhat able to perform	3 - Able to perform well	3 - Able to perform well	3 - Able to perform well	3 - Able to perform well	2 - Know something about, somewhat able to perform	Lower total energy expenditure (TEE) during physical activity given similar intensity and duration	Exercise-induced energy expenditure accounts for approximately 50% of TEE in inactive individuals with obesity	Genetic predisposition in addition to inactivity and overabundance of food	Increase in hunger sensation and a decrease in satiety due to physiological adaptations to appetite control systems	Body composition (fat-free mass vs. fat mass)	Waist-to-hip ratio	Female 48 years old, BMI 32 kg/m2, physically active, minor joint discomforts	5–10% weight loss from baseline weight	Resistance exercise	Increasing physical activity levels (PALs)	Low fat	< 20% of the energy in the diet comes from fat as a macronutrient	Approximately 15% of patients experience suboptimal weight loss or significant weight re-gain, following gastric bypass surgery (GBP)	Hypertension	Male infertility	45–60 min/day moderate intensity	20%
2019-10-14 10:04:58	2019-10-14 10:27:34	IP Address	[redacted]	100	1355	True	2019-10-14 10:27:38	R_xl5VJxnhJtbtOMh					[redacted]	[redacted]	anonymous	EN	View Letter of Information & Consent Form	2 - Know something about, somewhat able to perform	4 - Able to teach others how to perform	3 - Able to perform well	2 - Know something about, somewhat able to perform	2 - Know something about, somewhat able to perform	2 - Know something about, somewhat able to perform	2 - Know something about, somewhat able to perform	2 - Know something about, somewhat able to perform	3 - Able to perform well	2 - Know something about, somewhat able to perform	2 - Know something about, somewhat able to perform	2 - Know something about, somewhat able to perform	2 - Know something about, somewhat able to perform	2 - Know something about, somewhat able to perform	2 - Know something about, somewhat able to perform	A decrease in carbohydrate metabolism	Degree of fat-free mass (FFM) is crucial for RMR	Genetic predisposition in addition to inactivity and overabundance of food	All of the above	Body Mass Index (BMI)	Percentiles	Male 34 years old, BMI 35 kg/m2, diabetes type II, obstructive sleep apnea (OSAS)	A reduction in waist circumference (cm) by 10%	Combined endurance and resistance exercise	Combination of diet, exercise and CBT	Any diet can give the same weight reduction given equal negative energy balance and long-term compliance	Weight loss > 1.0 kg/week	Approximately 15% of patients experience suboptimal weight loss or significant weight re-gain, following gastric bypass surgery (GBP)	Low levels of vitamin B12, vitamin D, calcium, and iron	Male infertility	30 min/day moderate intensity	< 10%
2019-10-14 10:21:23	2019-10-14 10:31:36	IP Address	[redacted]	100	612	True	2019-10-14 10:31:36	R_2q7CnOWjuzn5fEV					[redacted]	[redacted]	anonymous	EN	View Letter of Information & Consent Form	2 - Know something about, somewhat able to perform	4 - Able to teach others how to perform	2 - Know something about, somewhat able to perform	2 - Know something about, somewhat able to perform	1 - Know very little about, not able to perform	2 - Know something about, somewhat able to perform	1 - Know very little about, not able to perform	2 - Know something about, somewhat able to perform	2 - Know something about, somewhat able to perform	2 - Know something about, somewhat able to perform	3 - Able to perform well	2 - Know something about, somewhat able to perform	1 - Know very little about, not able to perform	1 - Know very little about, not able to perform	2 - Know something about, somewhat able to perform	A higher total energy expenditure (TEE)	Degree of fat-free mass (FFM) is crucial for RMR	Genetic predisposition in addition to inactivity and overabundance of food	All of the above	Body Mass Index (BMI)	Percentiles	Male 34 years old, BMI 35 kg/m2, diabetes type II, obstructive sleep apnea (OSAS)	5–10% weight loss from baseline weight	Combined endurance and resistance exercise	Combination of diet, exercise and CBT	Any diet can give the same weight reduction given equal negative energy balance and long-term compliance	< 20% of the energy in the diet comes from fat as a macronutrient	Approximately 95% of patients who undergo gastric bypass surgery (GBP) respond well in terms of weight loss	Low levels of vitamin B12, vitamin D, calcium, and iron	Male infertility	30 min/day moderate intensity	20%
2019-10-14 13:54:47	2019-10-14 14:03:35	IP Address	[redacted]	100	527	True	2019-10-14 14:03:35	R_cH2pqWz1t8OLkUp					[redacted]	[redacted]	anonymous	EN	View Letter of Information & Consent Form	2 - Know something about, somewhat able to perform	4 - Able to teach others how to perform	4 - Able to teach others how to perform	2 - Know something about, somewhat able to perform	2 - Know something about, somewhat able to perform	2 - Know something about, somewhat able to perform	3 - Able to perform well	3 - Able to perform well	3 - Able to perform well	3 - Able to perform well	2 - Know something about, somewhat able to perform	2 - Know something about, somewhat able to perform	2 - Know something about, somewhat able to perform	2 - Know something about, somewhat able to perform	1 - Know very little about, not able to perform	A higher total energy expenditure (TEE)	RMR accounts for approximately 50% of TEE in inactive individuals with obesity	Genetic predisposition in addition to inactivity and overabundance of food	All of the above	Body Mass Index (BMI)	Percentiles	Male 34 years old, BMI 35 kg/m2, diabetes type II, obstructive sleep apnea (OSAS)	5–10% weight loss from baseline weight	Exercising in the moderate intensity zone/fat burning zone	Combination of diet, exercise and CBT	Any diet can give the same weight reduction given equal negative energy balance and long-term compliance	Weight loss > 1.0 kg/week	Approximately 15% of patients experience suboptimal weight loss or significant weight re-gain, following gastric bypass surgery (GBP)	Low levels of vitamin B12, vitamin D, calcium, and iron	Male infertility	30 min/day moderate intensity	20%
2019-10-14 17:19:04	2019-10-14 17:33:51	IP Address	[redacted]	100	887	True	2019-10-14 17:33:51	R_pTaiCk4zGhD7osx					[redacted]	[redacted]	anonymous	EN	View Letter of Information & Consent Form	1 - Know very little about, not able to perform	4 - Able to teach others how to perform	2 - Know something about, somewhat able to perform	3 - Able to perform well	2 - Know something about, somewhat able to perform	1 - Know very little about, not able to perform	2 - Know something about, somewhat able to perform	3 - Able to perform well	3 - Able to perform well	3 - Able to perform well	3 - Able to perform well	2 - Know something about, somewhat able to perform	3 - Able to perform well	2 - Know something about, somewhat able to perform	2 - Know something about, somewhat able to perform	A lower resting metabolic rate (RMR)	Degree of fat-free mass (FFM) is crucial for RMR	Genetic predisposition in addition to inactivity and overabundance of food	Reduction in motivation and lack of compliance	Body Mass Index (BMI)	Percentiles	Female 38 years old, BMI 50 kg/m2, mild hypertension, knee and lower back pain	5–10% weight loss from baseline weight	Resistance exercise	Combination of diet, exercise and CBT	Any diet can give the same weight reduction given equal negative energy balance and long-term compliance	An energy deficit of approximately 600 kcal/day	Approximately 15% of patients experience suboptimal weight loss or significant weight re-gain, following gastric bypass surgery (GBP)	Low levels of vitamin B12, vitamin D, calcium, and iron	Osteoporosis	30 min/day moderate intensity	< 10%
2019-10-14 21:33:08	2019-10-14 21:57:18	IP Address	[redacted]	100	1449	True	2019-10-14 21:57:18	R_1ikzfyJ8pj5rmci					[redacted]	[redacted]	anonymous	EN	View Letter of Information & Consent Form	3 - Able to perform well	4 - Able to teach others how to perform	4 - Able to teach others how to perform	2 - Know something about, somewhat able to perform	3 - Able to perform well	3 - Able to perform well	2 - Know something about, somewhat able to perform	2 - Know something about, somewhat able to perform	3 - Able to perform well	2 - Know something about, somewhat able to perform	2 - Know something about, somewhat able to perform	2 - Know something about, somewhat able to perform	1 - Know very little about, not able to perform	2 - Know something about, somewhat able to perform	3 - Able to perform well	A lower resting metabolic rate (RMR)	Degree of fat-free mass (FFM) is crucial for RMR	Genetic predisposition in addition to inactivity and overabundance of food	All of the above	Body Mass Index (BMI)	Percentiles	Male 34 years old, BMI 35 kg/m2, diabetes type II, obstructive sleep apnea (OSAS)	5–10% weight loss from baseline weight	Combined endurance and resistance exercise	Combination of diet, exercise and CBT	Any diet can give the same weight reduction given equal negative energy balance and long-term compliance	An energy deficit of approximately 600 kcal/day	Approximately 15% of patients experience suboptimal weight loss or significant weight re-gain, following gastric bypass surgery (GBP)	Low levels of vitamin B12, vitamin D, calcium, and iron	Osteoporosis	30 min/day moderate intensity	< 10%
2019-10-15 15:18:01	2019-10-15 15:26:27	IP Address	[redacted]	100	505	True	2019-10-15 15:26:27	R_UQSbsEqGfRrGzKN					[redacted]	[redacted]	anonymous	EN	View Letter of Information & Consent Form	2 - Know something about, somewhat able to perform	2 - Know something about, somewhat able to perform	3 - Able to perform well	2 - Know something about, somewhat able to perform	3 - Able to perform well	1 - Know very little about, not able to perform	2 - Know something about, somewhat able to perform	1 - Know very little about, not able to perform	1 - Know very little about, not able to perform	1 - Know very little about, not able to perform	2 - Know something about, somewhat able to perform	3 - Able to perform well	2 - Know something about, somewhat able to perform	3 - Able to perform well	2 - Know something about, somewhat able to perform	A lower resting metabolic rate (RMR)	RMR accounts for approximately 50% of TEE in inactive individuals with obesity	Genetic predisposition in addition to inactivity and overabundance of food	All of the above	Body Mass Index (BMI)	Percentiles	Male 34 years old, BMI 35 kg/m2, diabetes type II, obstructive sleep apnea (OSAS)	5–10% weight loss from baseline weight	Combined endurance and resistance exercise	Combination of diet, exercise and CBT	Mediterranean diet	Weight loss > 1.0 kg/week	Gastric bypass surgery (GBP) does not produce more significant weight loss after two years, compared to lifestyle treatment of obesity	Low levels of vitamin B12, vitamin D, calcium, and iron	Osteoporosis	30 min/day moderate intensity	> 40%
2019-10-15 21:27:34	2019-10-15 21:42:14	IP Address	[redacted]	100	880	True	2019-10-15 21:42:15	R_22LH0a32MP06cLZ					[redacted]	[redacted]	anonymous	EN	View Letter of Information & Consent Form	2 - Know something about, somewhat able to perform	4 - Able to teach others how to perform	3 - Able to perform well	2 - Know something about, somewhat able to perform	2 - Know something about, somewhat able to perform	2 - Know something about, somewhat able to perform	1 - Know very little about, not able to perform	2 - Know something about, somewhat able to perform	3 - Able to perform well	2 - Know something about, somewhat able to perform	3 - Able to perform well	2 - Know something about, somewhat able to perform	2 - Know something about, somewhat able to perform	3 - Able to perform well	2 - Know something about, somewhat able to perform	A lower resting metabolic rate (RMR)	RMR accounts for approximately 50% of TEE in inactive individuals with obesity	Genetic predisposition in addition to inactivity and overabundance of food	Increase in hunger sensation and a decrease in satiety due to physiological adaptations to appetite control systems	Body Mass Index (BMI)	Iso-BMI curve	Female 38 years old, BMI 50 kg/m2, mild hypertension, knee and lower back pain	5–10% weight loss from baseline weight	Combined endurance and resistance exercise	Combination of diet, exercise and CBT	Mediterranean diet	< 20% of the energy in the diet comes from fat as a macronutrient	Gastric bypass surgery (GBP) improves metabolic risk profile, but not primarily cardiovascular risk	Low levels of vitamin B12, vitamin D, calcium, and iron	Male infertility	30 min high-intensity interval training (HIIT), 3 times/week	30%
2019-10-14 10:18:36	2019-10-14 10:22:15	IP Address	[redacted]	16	219	False	2019-10-21 10:23:03	R_3kzUfVwg2GqTv66					[redacted]	[redacted]	anonymous	EN	View Letter of Information & Consent Form	2 - Know something about, somewhat able to perform	4 - Able to teach others how to perform	3 - Able to perform well	3 - Able to perform well	2 - Know something about, somewhat able to perform	3 - Able to perform well	3 - Able to perform well	2 - Know something about, somewhat able to perform	3 - Able to perform well	3 - Able to perform well	2 - Know something about, somewhat able to perform	3 - Able to perform well	2 - Know something about, somewhat able to perform	3 - Able to perform well	2 - Know something about, somewhat able to perform
2019-10-14 10:54:54	2019-10-14 10:58:44	IP Address	[redacted]	16	230	False	2019-10-21 10:58:46	R_3lQZKcmYLEAgPsa					[redacted]	[redacted]	anonymous	EN	View Letter of Information & Consent Form	1 - Know very little about, not able to perform	4 - Able to teach others how to perform	2 - Know something about, somewhat able to perform	2 - Know something about, somewhat able to perform	2 - Know something about, somewhat able to perform	2 - Know something about, somewhat able to perform	2 - Know something about, somewhat able to perform	2 - Know something about, somewhat able to perform	2 - Know something about, somewhat able to perform	2 - Know something about, somewhat able to perform	3 - Able to perform well	2 - Know something about, somewhat able to perform	2 - Know something about, somewhat able to perform	2 - Know something about, somewhat able to perform	2 - Know something about, somewhat able to perform
2019-10-14 11:57:20	2019-10-14 12:01:50	IP Address	[redacted]	16	270	False	2019-10-21 12:02:04	R_1cZVUC1s3pNGhBx					[redacted]	[redacted]	anonymous	EN	View Letter of Information & Consent Form	3 - Able to perform well	3 - Able to perform well	3 - Able to perform well	2 - Know something about, somewhat able to perform	2 - Know something about, somewhat able to perform	2 - Know something about, somewhat able to perform	2 - Know something about, somewhat able to perform	1 - Know very little about, not able to perform	3 - Able to perform well	2 - Know something about, somewhat able to perform	3 - Able to perform well	2 - Know something about, somewhat able to perform	2 - Know something about, somewhat able to perform	2 - Know something about, somewhat able to perform	3 - Able to perform well
2019-10-27 10:17:04	2019-10-27 10:24:12	IP Address	[redacted]	100	428	True	2019-10-27 10:24:13	R_273z40m40TAy8sZ					[redacted]	[redacted]	anonymous	EN	View Letter of Information & Consent Form	2 - Know something about, somewhat able to perform	4 - Able to teach others how to perform	2 - Know something about, somewhat able to perform	3 - Able to perform well	3 - Able to perform well	3 - Able to perform well	3 - Able to perform well	3 - Able to perform well	2 - Know something about, somewhat able to perform	3 - Able to perform well	2 - Know something about, somewhat able to perform	2 - Know something about, somewhat able to perform	2 - Know something about, somewhat able to perform	3 - Able to perform well	2 - Know something about, somewhat able to perform	A lower resting metabolic rate (RMR)	Degree of fat-free mass (FFM) is crucial for RMR	Genetic predisposition in addition to inactivity and overabundance of food	Reduction in motivation and lack of compliance	Body Mass Index (BMI)	Percentiles	Male 34 years old, BMI 35 kg/m2, diabetes type II, obstructive sleep apnea (OSAS)	5–10% weight loss from baseline weight	Exercising in the moderate intensity zone/fat burning zone	Combination of diet and exercise	Mediterranean diet	An energy deficit of approximately 600 kcal/day	Approximately 95% of patients who undergo gastric bypass surgery (GBP) respond well in terms of weight loss	Low levels of vitamin B12, vitamin D, calcium, and iron	Osteoporosis	30 min/day moderate intensity	20%
2019-10-29 08:04:12	2019-10-29 08:18:00	IP Address	[redacted]	100	827	True	2019-10-29 08:18:01	R_3IctlPjN7WraqLO					[redacted]	[redacted]	anonymous	EN	View Letter of Information & Consent Form	2 - Know something about, somewhat able to perform	4 - Able to teach others how to perform	2 - Know something about, somewhat able to perform	3 - Able to perform well	2 - Know something about, somewhat able to perform	3 - Able to perform well	2 - Know something about, somewhat able to perform	2 - Know something about, somewhat able to perform	2 - Know something about, somewhat able to perform	2 - Know something about, somewhat able to perform	2 - Know something about, somewhat able to perform	3 - Able to perform well	3 - Able to perform well	3 - Able to perform well	4 - Able to teach others how to perform	Lower total energy expenditure (TEE) during physical activity given similar intensity and duration	RMR accounts for approximately 50% of TEE in inactive individuals with obesity	Genetics	All of the above	Body Mass Index (BMI)	Percentiles	Male 34 years old, BMI 35 kg/m2, diabetes type II, obstructive sleep apnea (OSAS)	A reduction in waist circumference (cm) by 10%	Combined endurance and resistance exercise	Combination of diet, exercise and CBT	Mediterranean diet	< 20% of the energy in the diet comes from fat as a macronutrient	Approximately 95% of patients who undergo gastric bypass surgery (GBP) respond well in terms of weight loss	Low levels of vitamin B12, vitamin D, calcium, and iron	Male infertility	30 min/day moderate intensity	20%
2019-10-29 08:15:55	2019-10-29 08:24:58	IP Address	[redacted]	100	543	True	2019-10-29 08:24:58	R_cGtP9oJ41DhY4A9					[redacted]	[redacted]	anonymous	EN	View Letter of Information & Consent Form	3 - Able to perform well	3 - Able to perform well	4 - Able to teach others how to perform	3 - Able to perform well	4 - Able to teach others how to perform	2 - Know something about, somewhat able to perform	2 - Know something about, somewhat able to perform	2 - Know something about, somewhat able to perform	3 - Able to perform well	3 - Able to perform well	2 - Know something about, somewhat able to perform	3 - Able to perform well	2 - Know something about, somewhat able to perform	2 - Know something about, somewhat able to perform	3 - Able to perform well	Lower total energy expenditure (TEE) during physical activity given similar intensity and duration	RMR accounts for approximately 50% of TEE in inactive individuals with obesity	Genetic predisposition in addition to inactivity and overabundance of food	All of the above	Body Mass Index (BMI)	Iso-BMI curve	Male 34 years old, BMI 35 kg/m2, diabetes type II, obstructive sleep apnea (OSAS)	5–10% weight loss from baseline weight	Combined endurance and resistance exercise	Combination of diet, exercise and CBT	Mediterranean diet	Weight loss > 1.0 kg/week	Approximately 15% of patients experience suboptimal weight loss or significant weight re-gain, following gastric bypass surgery (GBP)	Low levels of vitamin B12, vitamin D, calcium, and iron	Osteoporosis	45–60 min/day moderate intensity	20%
2019-10-29 08:28:59	2019-10-29 08:48:27	IP Address	[redacted]	100	1167	True	2019-10-29 08:48:27	R_AiXvHz9VkHrpWTv					[redacted]	[redacted]	anonymous	EN	View Letter of Information & Consent Form	3 - Able to perform well	4 - Able to teach others how to perform	4 - Able to teach others how to perform	3 - Able to perform well	3 - Able to perform well	2 - Know something about, somewhat able to perform	3 - Able to perform well	2 - Know something about, somewhat able to perform	3 - Able to perform well	3 - Able to perform well	2 - Know something about, somewhat able to perform	2 - Know something about, somewhat able to perform	2 - Know something about, somewhat able to perform	2 - Know something about, somewhat able to perform	3 - Able to perform well	A higher total energy expenditure (TEE)	RMR accounts for approximately 50% of TEE in inactive individuals with obesity	Genetic predisposition in addition to inactivity and overabundance of food	All of the above	Body Mass Index (BMI)	Percentiles	Male 36 years old, BMI 45 kg/m2, impaired fasting glucose, mild depression	A reduction in BMI category (e.g. from WHO class III to WHO class II)	Combined endurance and resistance exercise	Combination of diet, exercise and CBT	Any diet can give the same weight reduction given equal negative energy balance and long-term compliance	Weight loss > 1.0 kg/week	Gastric bypass surgery (GBP) does not produce more significant weight loss after two years, compared to lifestyle treatment of obesity	Low levels of vitamin B12, vitamin D, calcium, and iron	Osteoporosis	30 min/day moderate intensity	30%
2019-10-29 09:44:21	2019-10-29 09:58:19	IP Address	[redacted]	100	837	True	2019-10-29 09:58:19	R_3CTJsyQN08LWLX0					[redacted]	[redacted]	anonymous	EN	View Letter of Information & Consent Form	2 - Know something about, somewhat able to perform	4 - Able to teach others how to perform	4 - Able to teach others how to perform	2 - Know something about, somewhat able to perform	3 - Able to perform well	3 - Able to perform well	3 - Able to perform well	2 - Know something about, somewhat able to perform	3 - Able to perform well	3 - Able to perform well	4 - Able to teach others how to perform	2 - Know something about, somewhat able to perform	3 - Able to perform well	2 - Know something about, somewhat able to perform	2 - Know something about, somewhat able to perform	A higher total energy expenditure (TEE)	RMR accounts for approximately 50% of TEE in inactive individuals with obesity	Genetic predisposition in addition to inactivity and overabundance of food	All of the above	Body composition (fat-free mass vs. fat mass)	Percentiles	Male 34 years old, BMI 35 kg/m2, diabetes type II, obstructive sleep apnea (OSAS)	5–10% weight loss from baseline weight	Combined endurance and resistance exercise	Combination of diet, exercise and CBT	Any diet can give the same weight reduction given equal negative energy balance and long-term compliance	An energy deficit of approximately 600 kcal/day	Gastric bypass surgery (GBP) does not produce more significant weight loss after two years, compared to lifestyle treatment of obesity	Low levels of vitamin B12, vitamin D, calcium, and iron	Osteoporosis	30 min/day moderate intensity	< 10%
2019-10-29 10:45:39	2019-10-29 11:32:41	IP Address	[redacted]	100	2822	True	2019-10-29 11:32:42	R_x5hwn7XpjQvtd1D					[redacted]	[redacted]	anonymous	EN	View Letter of Information & Consent Form	1 - Know very little about, not able to perform	3 - Able to perform well	2 - Know something about, somewhat able to perform	3 - Able to perform well	4 - Able to teach others how to perform	3 - Able to perform well	2 - Know something about, somewhat able to perform	2 - Know something about, somewhat able to perform	1 - Know very little about, not able to perform	1 - Know very little about, not able to perform	2 - Know something about, somewhat able to perform	1 - Know very little about, not able to perform	1 - Know very little about, not able to perform	3 - Able to perform well	3 - Able to perform well	A lower resting metabolic rate (RMR)	Degree of fat-free mass (FFM) is crucial for RMR	Genetic predisposition in addition to inactivity and overabundance of food	All of the above	Body Mass Index (BMI)	Percentiles	Male 34 years old, BMI 35 kg/m2, diabetes type II, obstructive sleep apnea (OSAS)	5–10% weight loss from baseline weight	4 × 4 high-intensity interval training (HIIT)	Combination of diet, exercise and CBT	Mediterranean diet	An energy deficit of approximately 600 kcal/day	Gastric bypass surgery (GBP) does not produce more significant weight loss after two years, compared to lifestyle treatment of obesity	Low levels of vitamin B12, vitamin D, calcium, and iron	Male infertility	30 min/day moderate intensity	> 40%
2019-10-29 13:43:17	2019-10-29 14:06:45	IP Address	[redacted]	100	1407	True	2019-10-29 14:06:45	R_1NfhM3irSsJ5xhu					[redacted]	[redacted]	anonymous	EN	View Letter of Information & Consent Form	3 - Able to perform well	3 - Able to perform well	3 - Able to perform well	3 - Able to perform well	2 - Know something about, somewhat able to perform	3 - Able to perform well	3 - Able to perform well	3 - Able to perform well	3 - Able to perform well	3 - Able to perform well	2 - Know something about, somewhat able to perform	2 - Know something about, somewhat able to perform	2 - Know something about, somewhat able to perform	3 - Able to perform well	3 - Able to perform well	A lower resting metabolic rate (RMR)	RMR accounts for approximately 50% of TEE in inactive individuals with obesity	Genetic predisposition in addition to inactivity and overabundance of food	All of the above	Body Mass Index (BMI)	Percentiles	Male 34 years old, BMI 35 kg/m2, diabetes type II, obstructive sleep apnea (OSAS)	A reduction in BMI category (e.g. from WHO class III to WHO class II)	Combined endurance and resistance exercise	Combination of diet, exercise and CBT	Mediterranean diet	An energy deficit of approximately 600 kcal/day	Approximately 95% of patients who undergo gastric bypass surgery (GBP) respond well in terms of weight loss	Low levels of vitamin B12, vitamin D, calcium, and iron	Osteoporosis	30 min high-intensity interval training (HIIT), 3 times/week	30%
2019-10-29 15:22:18	2019-10-29 15:27:24	IP Address	[redacted]	100	306	True	2019-10-29 15:27:25	R_a5JqGrz7eLZJ9Id					[redacted]	[redacted]	anonymous	EN	View Letter of Information & Consent Form	4 - Able to teach others how to perform	3 - Able to perform well	4 - Able to teach others how to perform	2 - Know something about, somewhat able to perform	4 - Able to teach others how to perform	3 - Able to perform well	2 - Know something about, somewhat able to perform	4 - Able to teach others how to perform	2 - Know something about, somewhat able to perform	2 - Know something about, somewhat able to perform	3 - Able to perform well	2 - Know something about, somewhat able to perform	4 - Able to teach others how to perform	4 - Able to teach others how to perform	3 - Able to perform well	A higher total energy expenditure (TEE)	Exercise-induced energy expenditure accounts for approximately 50% of TEE in inactive individuals with obesity	Genetic predisposition in addition to inactivity and overabundance of food	All of the above	Body Mass Index (BMI)	Waist-to-hip ratio	Male 34 years old, BMI 35 kg/m2, diabetes type II, obstructive sleep apnea (OSAS)	5–10% weight loss from baseline weight	Combined endurance and resistance exercise	Combination of diet, exercise and CBT	Any diet can give the same weight reduction given equal negative energy balance and long-term compliance	< 20% of the energy in the diet comes from fat as a macronutrient	Approximately 95% of patients who undergo gastric bypass surgery (GBP) respond well in terms of weight loss	Osteoporosis	Osteoporosis	30 min/day moderate intensity	< 10%
2019-10-29 15:39:32	2019-10-29 15:56:52	IP Address	[redacted]	100	1040	True	2019-10-29 15:56:53	R_2YApQAlswbkypaD					[redacted]	[redacted]	anonymous	EN	View Letter of Information & Consent Form	1 - Know very little about, not able to perform	2 - Know something about, somewhat able to perform	4 - Able to teach others how to perform	4 - Able to teach others how to perform	3 - Able to perform well	4 - Able to teach others how to perform	4 - Able to teach others how to perform	3 - Able to perform well	4 - Able to teach others how to perform	4 - Able to teach others how to perform	3 - Able to perform well	2 - Know something about, somewhat able to perform	3 - Able to perform well	3 - Able to perform well	1 - Know very little about, not able to perform	A lower resting metabolic rate (RMR)	Exercise-induced energy expenditure accounts for approximately 50% of TEE in inactive individuals with obesity	Genetic predisposition in addition to inactivity and overabundance of food	All of the above	Body Mass Index (BMI)	Percentiles	Male 34 years old, BMI 35 kg/m2, diabetes type II, obstructive sleep apnea (OSAS)	A reduction in BMI category (e.g. from WHO class III to WHO class II)	Combined endurance and resistance exercise	Combination of diet and exercise	Any diet can give the same weight reduction given equal negative energy balance and long-term compliance	< 20% of the energy in the diet comes from fat as a macronutrient	Gastric bypass surgery (GBP) improves metabolic risk profile, but not primarily cardiovascular risk	Osteoporosis	Non-alcoholic fatty liver disease (NAFLD)	30 min/day moderate intensity	20%
2019-10-29 17:09:34	2019-10-29 17:27:52	IP Address	[redacted]	100	1097	True	2019-10-29 17:27:52	R_1N8rz5BrPwqI59m					[redacted]	[redacted]	anonymous	EN	View Letter of Information & Consent Form	3 - Able to perform well	4 - Able to teach others how to perform	3 - Able to perform well	2 - Know something about, somewhat able to perform	3 - Able to perform well	3 - Able to perform well	3 - Able to perform well	3 - Able to perform well	3 - Able to perform well	3 - Able to perform well	2 - Know something about, somewhat able to perform	2 - Know something about, somewhat able to perform	2 - Know something about, somewhat able to perform	3 - Able to perform well	3 - Able to perform well	A higher total energy expenditure (TEE)	Degree of fat-free mass (FFM) is crucial for RMR	Genetic predisposition in addition to inactivity and overabundance of food	All of the above	Body Mass Index (BMI)	Percentiles	Female 38 years old, BMI 50 kg/m2, mild hypertension, knee and lower back pain	5–10% weight loss from baseline weight	Exercising in the moderate intensity zone/fat burning zone	Combination of diet, exercise and CBT	Any diet can give the same weight reduction given equal negative energy balance and long-term compliance	An energy deficit of approximately 600 kcal/day	Approximately 15% of patients experience suboptimal weight loss or significant weight re-gain, following gastric bypass surgery (GBP)	Low levels of vitamin B12, vitamin D, calcium, and iron	Osteoporosis	30 min/day moderate intensity	20%
2019-10-30 16:35:08	2019-10-30 16:43:29	IP Address	[redacted]	100	500	True	2019-10-30 16:43:30	R_9mm733480MvlYBP					[redacted]	[redacted]	anonymous	EN	View Letter of Information & Consent Form	2 - Know something about, somewhat able to perform	4 - Able to teach others how to perform	3 - Able to perform well	3 - Able to perform well	2 - Know something about, somewhat able to perform	2 - Know something about, somewhat able to perform	3 - Able to perform well	2 - Know something about, somewhat able to perform	3 - Able to perform well	3 - Able to perform well	3 - Able to perform well	2 - Know something about, somewhat able to perform	2 - Know something about, somewhat able to perform	2 - Know something about, somewhat able to perform	2 - Know something about, somewhat able to perform	A higher total energy expenditure (TEE)	Degree of fat-free mass (FFM) is crucial for RMR	Genetic predisposition in addition to inactivity and overabundance of food	All of the above	Body Mass Index (BMI)	BMI curve	Male 34 years old, BMI 35 kg/m2, diabetes type II, obstructive sleep apnea (OSAS)	5–10% weight loss from baseline weight	Resistance exercise	Combination of diet, exercise and CBT	Any diet can give the same weight reduction given equal negative energy balance and long-term compliance	An energy deficit of approximately 600 kcal/day	Approximately 95% of patients who undergo gastric bypass surgery (GBP) respond well in terms of weight loss	Low levels of vitamin B12, vitamin D, calcium, and iron	Osteoporosis	30 min/day moderate intensity	< 10%
2019-11-01 12:35:27	2019-11-01 12:54:11	IP Address	[redacted]	100	1123	True	2019-11-01 12:54:12	R_3qkxnTHX8qN0sHO					[redacted]	[redacted]	anonymous	EN	View Letter of Information & Consent Form	1 - Know very little about, not able to perform	3 - Able to perform well	4 - Able to teach others how to perform	2 - Know something about, somewhat able to perform	3 - Able to perform well	4 - Able to teach others how to perform	3 - Able to perform well	2 - Know something about, somewhat able to perform	2 - Know something about, somewhat able to perform	2 - Know something about, somewhat able to perform	2 - Know something about, somewhat able to perform	2 - Know something about, somewhat able to perform	2 - Know something about, somewhat able to perform	4 - Able to teach others how to perform	4 - Able to teach others how to perform	A lower resting metabolic rate (RMR)	RMR accounts for approximately 50% of TEE in inactive individuals with obesity	Genetic predisposition in addition to inactivity and overabundance of food	All of the above	Body Mass Index (BMI)	BMI curve	Male 34 years old, BMI 35 kg/m2, diabetes type II, obstructive sleep apnea (OSAS)	A reduction in BMI category (e.g. from WHO class III to WHO class II)	4 × 4 high-intensity interval training (HIIT)	Combination of diet, exercise and CBT	Any diet can give the same weight reduction given equal negative energy balance and long-term compliance	Weight loss > 1.0 kg/week	Approximately 15% of patients experience suboptimal weight loss or significant weight re-gain, following gastric bypass surgery (GBP)	Low levels of vitamin B12, vitamin D, calcium, and iron	Male infertility	30 min/day moderate intensity	20%
2019-10-29 07:50:26	2019-10-29 07:52:52	IP Address	[redacted]	16	145	False	2019-11-05 06:53:01	R_3O7Y4Du7atT6d2J					[redacted]	[redacted]	anonymous	EN	View Letter of Information & Consent Form	3 - Able to perform well	3 - Able to perform well	3 - Able to perform well	3 - Able to perform well	2 - Know something about, somewhat able to perform	3 - Able to perform well	3 - Able to perform well	3 - Able to perform well	3 - Able to perform well	2 - Know something about, somewhat able to perform	2 - Know something about, somewhat able to perform	3 - Able to perform well	3 - Able to perform well	3 - Able to perform well	3 - Able to perform well
2019-10-29 07:59:58	2019-10-29 08:00:57	IP Address	[redacted]	16	58	False	2019-11-05 07:01:37	R_UmgDcHv3mBzCbEB					[redacted]	[redacted]	anonymous	EN	View Letter of Information & Consent Form	1 - Know very little about, not able to perform	2 - Know something about, somewhat able to perform	2 - Know something about, somewhat able to perform	1 - Know very little about, not able to perform	2 - Know something about, somewhat able to perform	2 - Know something about, somewhat able to perform	2 - Know something about, somewhat able to perform	1 - Know very little about, not able to perform	2 - Know something about, somewhat able to perform	1 - Know very little about, not able to perform	1 - Know very little about, not able to perform	2 - Know something about, somewhat able to perform	2 - Know something about, somewhat able to perform	2 - Know something about, somewhat able to perform	1 - Know very little about, not able to perform
2019-10-29 15:27:34	2019-10-29 15:27:50	IP Address	[redacted]	2	16	False	2019-11-05 14:28:07	R_qOTyTdL1H4SADMB					[redacted]	[redacted]	anonymous	EN	View Letter of Information & Consent Form
2019-10-29 22:03:32	2019-10-29 22:14:47	IP Address	[redacted]	33	674	False	2019-11-05 21:15:13	R_2qsiHgpiBdXLsv6					[redacted]	[redacted]	anonymous	EN	View Letter of Information & Consent Form	2 - Know something about, somewhat able to perform	4 - Able to teach others how to perform	3 - Able to perform well	3 - Able to perform well	2 - Know something about, somewhat able to perform	3 - Able to perform well	2 - Know something about, somewhat able to perform	2 - Know something about, somewhat able to perform	3 - Able to perform well	2 - Know something about, somewhat able to perform	3 - Able to perform well	2 - Know something about, somewhat able to perform	2 - Know something about, somewhat able to perform	1 - Know very little about, not able to perform	3 - Able to perform well	A lower resting metabolic rate (RMR)	Degree of fat-free mass (FFM) is crucial for RMR	Genetic predisposition in addition to inactivity and overabundance of food	All of the above	Body Mass Index (BMI)	BMI curve	Male 34 years old, BMI 35 kg/m2, diabetes type II, obstructive sleep apnea (OSAS)	A reduction in waist circumference (cm) by 10%	Combined endurance and resistance exercise	Combination of diet, exercise and CBT	Any diet can give the same weight reduction given equal negative energy balance and long-term compliance	< 20% of the energy in the diet comes from fat as a macronutrient	Gastric bypass surgery (GBP) improves metabolic risk profile, but not primarily cardiovascular risk	Low levels of vitamin B12, vitamin D, calcium, and iron	Osteoporosis	30 min high-intensity interval training (HIIT), 3 times/week	< 10%
2019-10-30 20:56:39	2019-10-30 21:12:06	IP Address	[redacted]	33	926	False	2019-11-06 20:12:09	R_DiTBAq8AdAxjM9X					[redacted]	[redacted]	anonymous	EN	View Letter of Information & Consent Form	2 - Know something about, somewhat able to perform	4 - Able to teach others how to perform	3 - Able to perform well	3 - Able to perform well	2 - Know something about, somewhat able to perform	2 - Know something about, somewhat able to perform	3 - Able to perform well	2 - Know something about, somewhat able to perform	3 - Able to perform well	3 - Able to perform well	2 - Know something about, somewhat able to perform	2 - Know something about, somewhat able to perform	2 - Know something about, somewhat able to perform	3 - Able to perform well	2 - Know something about, somewhat able to perform	A higher total energy expenditure (TEE)	RMR accounts for approximately 50% of TEE in inactive individuals with obesity	Genetic predisposition in addition to inactivity and overabundance of food	All of the above	Body Mass Index (BMI)	BMI curve	Male 34 years old, BMI 35 kg/m2, diabetes type II, obstructive sleep apnea (OSAS)	5–10% weight loss from baseline weight	Exercising in the moderate intensity zone/fat burning zone	Combination of diet, exercise and CBT	Mediterranean diet	An energy deficit of approximately 600 kcal/day	Gastric bypass surgery (GBP) improves metabolic risk profile, but not primarily cardiovascular risk	Low levels of vitamin B12, vitamin D, calcium, and iron	Osteoporosis	30 min/day moderate intensity	20%
2019-11-02 13:31:21	2019-11-02 13:34:19	IP Address	[redacted]	16	178	False	2019-11-09 12:34:45	R_1lxUCikGWmGkv7b					[redacted]	[redacted]	anonymous	EN	View Letter of Information & Consent Form	2 - Know something about, somewhat able to perform	4 - Able to teach others how to perform	3 - Able to perform well	3 - Able to perform well	3 - Able to perform well	3 - Able to perform well	3 - Able to perform well	2 - Know something about, somewhat able to perform	4 - Able to teach others how to perform	3 - Able to perform well	4 - Able to teach others how to perform	3 - Able to perform well	3 - Able to perform well	2 - Know something about, somewhat able to perform	2 - Know something about, somewhat able to perform
2019-11-10 16:08:28	2019-11-12 09:10:42	IP Address	[redacted]	2	147734	False	2019-11-19 09:10:47	R_2zeIi5oVcaKfKdV					[redacted]	[redacted]	anonymous	EN	View Letter of Information & Consent Form
2019-11-12 13:04:10	2019-11-12 13:06:34	IP Address	[redacted]	2	144	False	2019-11-19 13:06:36	R_2tzerjd5IRU5duU					[redacted]	[redacted]	anonymous	EN	View Letter of Information & Consent Form
2019-11-21 13:41:06	2019-11-21 13:48:28	IP Address	[redacted]	100	442	True	2019-11-21 13:48:29	R_piLUQ6IbB7nkgH7					[redacted]	[redacted]	anonymous	EN	View Letter of Information & Consent Form	2 - Know something about, somewhat able to perform	4 - Able to teach others how to perform	2 - Know something about, somewhat able to perform	2 - Know something about, somewhat able to perform	2 - Know something about, somewhat able to perform	2 - Know something about, somewhat able to perform	2 - Know something about, somewhat able to perform	3 - Able to perform well	3 - Able to perform well	2 - Know something about, somewhat able to perform	3 - Able to perform well	2 - Know something about, somewhat able to perform	2 - Know something about, somewhat able to perform	2 - Know something about, somewhat able to perform	3 - Able to perform well	A lower resting metabolic rate (RMR)	Degree of fat-free mass (FFM) is crucial for RMR	Genetic predisposition in addition to inactivity and overabundance of food	Reduction in motivation and lack of compliance	Body Mass Index (BMI)	Waist-to-hip ratio	Female 38 years old, BMI 50 kg/m2, mild hypertension, knee and lower back pain	5–10% weight loss from baseline weight	Resistance exercise	Combination of diet and exercise	Mediterranean diet	An energy deficit of approximately 600 kcal/day	Approximately 15% of patients experience suboptimal weight loss or significant weight re-gain, following gastric bypass surgery (GBP)	Low levels of vitamin B12, vitamin D, calcium, and iron	Osteoporosis	30 min/day moderate intensity	20%
2019-11-21 13:43:43	2019-11-21 13:51:05	IP Address	[redacted]	100	442	True	2019-11-21 13:51:06	R_3IXcpYoD7wtMGON					[redacted]	[redacted]	anonymous	EN	View Letter of Information & Consent Form	2 - Know something about, somewhat able to perform	4 - Able to teach others how to perform	3 - Able to perform well	3 - Able to perform well	2 - Know something about, somewhat able to perform	2 - Know something about, somewhat able to perform	3 - Able to perform well	2 - Know something about, somewhat able to perform	2 - Know something about, somewhat able to perform	2 - Know something about, somewhat able to perform	2 - Know something about, somewhat able to perform	2 - Know something about, somewhat able to perform	1 - Know very little about, not able to perform	2 - Know something about, somewhat able to perform	2 - Know something about, somewhat able to perform	A lower resting metabolic rate (RMR)	RMR accounts for approximately 50% of TEE in inactive individuals with obesity	Genetic predisposition in addition to inactivity and overabundance of food	All of the above	Body Mass Index (BMI)	Percentiles	Male 34 years old, BMI 35 kg/m2, diabetes type II, obstructive sleep apnea (OSAS)	5–10% weight loss from baseline weight	Exercising in the moderate intensity zone/fat burning zone	Combination of diet, exercise and CBT	Any diet can give the same weight reduction given equal negative energy balance and long-term compliance	An energy deficit of approximately 600 kcal/day	Approximately 15% of patients experience suboptimal weight loss or significant weight re-gain, following gastric bypass surgery (GBP)	Low levels of vitamin B12, vitamin D, calcium, and iron	Osteoporosis	30 min/day moderate intensity	20%
2019-11-21 18:12:58	2019-11-21 18:21:11	IP Address	[redacted]	100	493	True	2019-11-21 18:21:12	R_2ONLaObpMzVHASm					[redacted]	[redacted]	anonymous	EN	View Letter of Information & Consent Form	3 - Able to perform well	4 - Able to teach others how to perform	4 - Able to teach others how to perform	3 - Able to perform well	2 - Know something about, somewhat able to perform	3 - Able to perform well	3 - Able to perform well	3 - Able to perform well	3 - Able to perform well	3 - Able to perform well	3 - Able to perform well	4 - Able to teach others how to perform	3 - Able to perform well	2 - Know something about, somewhat able to perform	2 - Know something about, somewhat able to perform	Lower total energy expenditure (TEE) during physical activity given similar intensity and duration	Degree of fat-free mass (FFM) is crucial for RMR	Genetic predisposition in addition to inactivity and overabundance of food	All of the above	Body Mass Index (BMI)	Percentiles	Male 36 years old, BMI 45 kg/m2, impaired fasting glucose, mild depression	5–10% weight loss from baseline weight	Exercising in the moderate intensity zone/fat burning zone	Combination of diet, exercise and CBT	Any diet can give the same weight reduction given equal negative energy balance and long-term compliance	An energy deficit of approximately 600 kcal/day	Approximately 15% of patients experience suboptimal weight loss or significant weight re-gain, following gastric bypass surgery (GBP)	Hypertension	Osteoporosis	30 min/day moderate intensity	20%
2019-11-21 18:14:12	2019-11-21 18:27:18	IP Address	[redacted]	100	785	True	2019-11-21 18:27:18	R_ree4vgGkCBbfRyV					[redacted]	[redacted]	anonymous	EN	View Letter of Information & Consent Form	2 - Know something about, somewhat able to perform	4 - Able to teach others how to perform	4 - Able to teach others how to perform	4 - Able to teach others how to perform	4 - Able to teach others how to perform	3 - Able to perform well	3 - Able to perform well	3 - Able to perform well	4 - Able to teach others how to perform	4 - Able to teach others how to perform	4 - Able to teach others how to perform	2 - Know something about, somewhat able to perform	2 - Know something about, somewhat able to perform	3 - Able to perform well	4 - Able to teach others how to perform	A lower resting metabolic rate (RMR)	Degree of fat-free mass (FFM) is crucial for RMR	Genetic predisposition in addition to inactivity and overabundance of food	Reduction in resting metabolic rate (RMR) and a decrease in energy expenditure related to physical activity	Body Mass Index (BMI)	Percentiles	Male 34 years old, BMI 35 kg/m2, diabetes type II, obstructive sleep apnea (OSAS)	5–10% weight loss from baseline weight	Combined endurance and resistance exercise	Combination of diet, exercise and CBT	Any diet can give the same weight reduction given equal negative energy balance and long-term compliance	An energy deficit of approximately 600 kcal/day	Approximately 95% of patients who undergo gastric bypass surgery (GBP) respond well in terms of weight loss	Low levels of vitamin B12, vitamin D, calcium, and iron	Osteoporosis	30 min/day moderate intensity	30%
2019-11-21 19:13:51	2019-11-21 19:19:29	IP Address	[redacted]	100	337	True	2019-11-21 19:19:29	R_2bOcFp5iQJr26eO					[redacted]	[redacted]	anonymous	EN	View Letter of Information & Consent Form	2 - Know something about, somewhat able to perform	4 - Able to teach others how to perform	3 - Able to perform well	3 - Able to perform well	2 - Know something about, somewhat able to perform	1 - Know very little about, not able to perform	2 - Know something about, somewhat able to perform	2 - Know something about, somewhat able to perform	3 - Able to perform well	3 - Able to perform well	3 - Able to perform well	3 - Able to perform well	2 - Know something about, somewhat able to perform	2 - Know something about, somewhat able to perform	1 - Know very little about, not able to perform	A higher total energy expenditure (TEE)	RMR accounts for approximately 50% of TEE in inactive individuals with obesity	Genetic predisposition in addition to inactivity and overabundance of food	All of the above	Body Mass Index (BMI)	Percentiles	Male 34 years old, BMI 35 kg/m2, diabetes type II, obstructive sleep apnea (OSAS)	5–10% weight loss from baseline weight	Exercising in the moderate intensity zone/fat burning zone	Combination of diet, exercise and CBT	Any diet can give the same weight reduction given equal negative energy balance and long-term compliance	An energy deficit of approximately 600 kcal/day	Gastric bypass surgery (GBP) improves metabolic risk profile, but not primarily cardiovascular risk	Low levels of vitamin B12, vitamin D, calcium, and iron	Male infertility	30 min/day moderate intensity	20%
2019-11-21 20:29:40	2019-11-21 21:30:36	IP Address	[redacted]	100	3656	True	2019-11-21 21:30:36	R_SDCOg29vrRJFaFz					[redacted]	[redacted]	anonymous	EN	View Letter of Information & Consent Form	2 - Know something about, somewhat able to perform	3 - Able to perform well	3 - Able to perform well	2 - Know something about, somewhat able to perform	2 - Know something about, somewhat able to perform	2 - Know something about, somewhat able to perform	3 - Able to perform well	2 - Know something about, somewhat able to perform	4 - Able to teach others how to perform	4 - Able to teach others how to perform	4 - Able to teach others how to perform	2 - Know something about, somewhat able to perform	3 - Able to perform well	2 - Know something about, somewhat able to perform	2 - Know something about, somewhat able to perform	A higher total energy expenditure (TEE)	Degree of fat-free mass (FFM) is crucial for RMR	Genetic predisposition in addition to inactivity and overabundance of food	All of the above	Body composition (fat-free mass vs. fat mass)	Waist-to-hip ratio	Female 38 years old, BMI 50 kg/m2, mild hypertension, knee and lower back pain	5–10% weight loss from baseline weight	Combined endurance and resistance exercise	Combination of diet, exercise and CBT	Any diet can give the same weight reduction given equal negative energy balance and long-term compliance	An energy deficit of approximately 600 kcal/day	Approximately 15% of patients experience suboptimal weight loss or significant weight re-gain, following gastric bypass surgery (GBP)	Low levels of vitamin B12, vitamin D, calcium, and iron	Osteoporosis	30 min/day moderate intensity	30%
2019-11-22 04:44:16	2019-11-22 04:51:36	IP Address	[redacted]	100	439	True	2019-11-22 04:51:36	R_1H1Y8Modsygtfjl					[redacted]	[redacted]	anonymous	EN	View Letter of Information & Consent Form	1 - Know very little about, not able to perform	3 - Able to perform well	3 - Able to perform well	2 - Know something about, somewhat able to perform	2 - Know something about, somewhat able to perform	3 - Able to perform well	2 - Know something about, somewhat able to perform	2 - Know something about, somewhat able to perform	3 - Able to perform well	2 - Know something about, somewhat able to perform	3 - Able to perform well	2 - Know something about, somewhat able to perform	2 - Know something about, somewhat able to perform	2 - Know something about, somewhat able to perform	3 - Able to perform well	A lower resting metabolic rate (RMR)	RMR accounts for approximately 50% of TEE in inactive individuals with obesity	Genetic predisposition in addition to inactivity and overabundance of food	All of the above	Body Mass Index (BMI)	BMI curve	Female 38 years old, BMI 50 kg/m2, mild hypertension, knee and lower back pain	5–10% weight loss from baseline weight	Combined endurance and resistance exercise	Combination of diet, exercise and CBT	Any diet can give the same weight reduction given equal negative energy balance and long-term compliance	An energy deficit of approximately 600 kcal/day	Gastric bypass surgery (GBP) improves metabolic risk profile, but not primarily cardiovascular risk	Low levels of vitamin B12, vitamin D, calcium, and iron	Osteoporosis	30 min/day moderate intensity	< 10%
2019-11-22 07:38:13	2019-11-22 07:52:18	IP Address	[redacted]	100	845	True	2019-11-22 07:52:19	R_27es9jDt45Wubwy					[redacted]	[redacted]	anonymous	EN	View Letter of Information & Consent Form	2 - Know something about, somewhat able to perform	4 - Able to teach others how to perform	3 - Able to perform well	2 - Know something about, somewhat able to perform	3 - Able to perform well	3 - Able to perform well	2 - Know something about, somewhat able to perform	3 - Able to perform well	3 - Able to perform well	2 - Know something about, somewhat able to perform	2 - Know something about, somewhat able to perform	3 - Able to perform well	2 - Know something about, somewhat able to perform	3 - Able to perform well	3 - Able to perform well	A higher total energy expenditure (TEE)	RMR accounts for approximately 50% of TEE in inactive individuals with obesity	Genetic predisposition in addition to inactivity and overabundance of food	All of the above	Amount of visceral adipose tissue (VAT)	Percentiles	Male 34 years old, BMI 35 kg/m2, diabetes type II, obstructive sleep apnea (OSAS)	5–10% weight loss from baseline weight	4 × 4 high-intensity interval training (HIIT)	Combination of diet, exercise and CBT	Any diet can give the same weight reduction given equal negative energy balance and long-term compliance	An energy deficit of approximately 600 kcal/day	Gastric bypass surgery (GBP) does not produce more significant weight loss after two years, compared to lifestyle treatment of obesity	Low levels of vitamin B12, vitamin D, calcium, and iron	Osteoporosis	45–60 min/day moderate intensity	20%
2019-11-22 07:52:25	2019-11-22 07:58:30	IP Address	[redacted]	100	364	True	2019-11-22 07:58:30	R_cOAHZ4ON2DXQikh					[redacted]	[redacted]	anonymous	EN	View Letter of Information & Consent Form	2 - Know something about, somewhat able to perform	4 - Able to teach others how to perform	3 - Able to perform well	3 - Able to perform well	3 - Able to perform well	3 - Able to perform well	3 - Able to perform well	3 - Able to perform well	3 - Able to perform well	3 - Able to perform well	2 - Know something about, somewhat able to perform	3 - Able to perform well	3 - Able to perform well	3 - Able to perform well	3 - Able to perform well	A higher total energy expenditure (TEE)	Degree of fat-free mass (FFM) is crucial for RMR	Genetic predisposition in addition to inactivity and overabundance of food	All of the above	Body Mass Index (BMI)	Iso-BMI curve	Male 34 years old, BMI 35 kg/m2, diabetes type II, obstructive sleep apnea (OSAS)	5–10% weight loss from baseline weight	Combined endurance and resistance exercise	Combination of diet, exercise and CBT	Any diet can give the same weight reduction given equal negative energy balance and long-term compliance	An energy deficit of approximately 600 kcal/day	Approximately 15% of patients experience suboptimal weight loss or significant weight re-gain, following gastric bypass surgery (GBP)	Low levels of vitamin B12, vitamin D, calcium, and iron	Osteoporosis	30 min high-intensity interval training (HIIT), 3 times/week	20%
2019-11-23 11:34:19	2019-11-23 13:34:24	IP Address	[redacted]	100	7205	True	2019-11-23 13:34:24	R_3ERNTBqOZD7BZmh					[redacted]	[redacted]	anonymous	EN	View Letter of Information & Consent Form	3 - Able to perform well	4 - Able to teach others how to perform	3 - Able to perform well	3 - Able to perform well	2 - Know something about, somewhat able to perform	2 - Know something about, somewhat able to perform	2 - Know something about, somewhat able to perform	2 - Know something about, somewhat able to perform	3 - Able to perform well	3 - Able to perform well	3 - Able to perform well	3 - Able to perform well	3 - Able to perform well	2 - Know something about, somewhat able to perform	2 - Know something about, somewhat able to perform	Lower total energy expenditure (TEE) during physical activity given similar intensity and duration	RMR accounts for approximately 50% of TEE in inactive individuals with obesity	Genetic predisposition in addition to inactivity and overabundance of food	All of the above	Body Mass Index (BMI)	Percentiles	Female 38 years old, BMI 50 kg/m2, mild hypertension, knee and lower back pain	A reduction in waist circumference (cm) by 10%	Combined endurance and resistance exercise	Combination of diet, exercise and CBT	Mediterranean diet	< 20% of the energy in the diet comes from fat as a macronutrient	Approximately 95% of patients who undergo gastric bypass surgery (GBP) respond well in terms of weight loss	Low levels of vitamin B12, vitamin D, calcium, and iron	Osteoporosis	30 min/day moderate intensity	30%
2019-11-21 13:41:41	2019-11-21 13:41:54	IP Address	[redacted]	2	13	False	2019-11-28 13:41:59	R_2TXh2grKizDgpWT					[redacted]	[redacted]	anonymous	EN	View Letter of Information & Consent Form
2019-11-21 13:40:40	2019-11-21 13:42:22	IP Address	[redacted]	16	101	False	2019-11-28 13:42:26	R_WpqyVb95IOnZ9uN					[redacted]	[redacted]	anonymous	EN	View Letter of Information & Consent Form	2 - Know something about, somewhat able to perform	3 - Able to perform well	2 - Know something about, somewhat able to perform	2 - Know something about, somewhat able to perform	1 - Know very little about, not able to perform	1 - Know very little about, not able to perform	2 - Know something about, somewhat able to perform	2 - Know something about, somewhat able to perform	3 - Able to perform well	2 - Know something about, somewhat able to perform	2 - Know something about, somewhat able to perform	2 - Know something about, somewhat able to perform	2 - Know something about, somewhat able to perform	2 - Know something about, somewhat able to perform	2 - Know something about, somewhat able to perform
2019-11-21 13:41:03	2019-11-21 13:43:04	IP Address	[redacted]	16	120	False	2019-11-28 13:43:27	R_2VxPwJ6ooUicRkO					[redacted]	[redacted]	anonymous	EN	View Letter of Information & Consent Form	4 - Able to teach others how to perform	3 - Able to perform well	2 - Know something about, somewhat able to perform	4 - Able to teach others how to perform	4 - Able to teach others how to perform	2 - Know something about, somewhat able to perform	3 - Able to perform well	3 - Able to perform well	3 - Able to perform well	4 - Able to teach others how to perform	3 - Able to perform well	4 - Able to teach others how to perform	4 - Able to teach others how to perform	3 - Able to perform well	4 - Able to teach others how to perform
2019-11-21 13:41:07	2019-11-21 13:44:14	IP Address	[redacted]	16	186	False	2019-11-28 13:44:32	R_1gdP3icgOLC1GS3					[redacted]	[redacted]	anonymous	EN	View Letter of Information & Consent Form	2 - Know something about, somewhat able to perform	4 - Able to teach others how to perform	4 - Able to teach others how to perform	4 - Able to teach others how to perform	4 - Able to teach others how to perform	4 - Able to teach others how to perform	4 - Able to teach others how to perform	2 - Know something about, somewhat able to perform	4 - Able to teach others how to perform	4 - Able to teach others how to perform	4 - Able to teach others how to perform	4 - Able to teach others how to perform	4 - Able to teach others how to perform	2 - Know something about, somewhat able to perform	3 - Able to perform well
2019-11-21 13:43:48	2019-11-21 13:46:49	IP Address	[redacted]	16	181	False	2019-11-28 13:47:00	R_2y3mBLFrZSsCobt					[redacted]	[redacted]	anonymous	EN	View Letter of Information & Consent Form	3 - Able to perform well	4 - Able to teach others how to perform	3 - Able to perform well	3 - Able to perform well	2 - Know something about, somewhat able to perform	3 - Able to perform well	2 - Know something about, somewhat able to perform	3 - Able to perform well	3 - Able to perform well	3 - Able to perform well	4 - Able to teach others how to perform	4 - Able to teach others how to perform	3 - Able to perform well	3 - Able to perform well	3 - Able to perform well
2019-11-21 13:41:59	2019-11-21 13:50:31	IP Address	[redacted]	16	511	False	2019-11-28 13:50:32	R_2aIDb7nMDu0HsSM					[redacted]	[redacted]	anonymous	EN	View Letter of Information & Consent Form	3 - Able to perform well	3 - Able to perform well	3 - Able to perform well	3 - Able to perform well	3 - Able to perform well	2 - Know something about, somewhat able to perform	3 - Able to perform well	2 - Know something about, somewhat able to perform	3 - Able to perform well	2 - Know something about, somewhat able to perform	3 - Able to perform well	3 - Able to perform well	2 - Know something about, somewhat able to perform	3 - Able to perform well	4 - Able to teach others how to perform
2019-11-21 13:44:24	2019-11-21 14:12:52	IP Address	[redacted]	33	1707	False	2019-11-28 14:12:52	R_31XwxnOpGsznXGP					[redacted]	[redacted]	anonymous	EN	View Letter of Information & Consent Form	2 - Know something about, somewhat able to perform	4 - Able to teach others how to perform	3 - Able to perform well	2 - Know something about, somewhat able to perform	2 - Know something about, somewhat able to perform	2 - Know something about, somewhat able to perform	2 - Know something about, somewhat able to perform	2 - Know something about, somewhat able to perform	4 - Able to teach others how to perform	2 - Know something about, somewhat able to perform	2 - Know something about, somewhat able to perform	1 - Know very little about, not able to perform	2 - Know something about, somewhat able to perform	2 - Know something about, somewhat able to perform	2 - Know something about, somewhat able to perform	Lower total energy expenditure (TEE) during physical activity given similar intensity and duration	RMR accounts for approximately 50% of TEE in inactive individuals with obesity	Genetic predisposition in addition to inactivity and overabundance of food	All of the above	Body Mass Index (BMI)	Waist-to-hip ratio	Male 34 years old, BMI 35 kg/m2, diabetes type II, obstructive sleep apnea (OSAS)	A reduction in BMI category (e.g. from WHO class III to WHO class II)	Combined endurance and resistance exercise	Combination of diet, exercise and CBT	Mediterranean diet	An energy deficit of approximately 600 kcal/day	Approximately 15% of patients experience suboptimal weight loss or significant weight re-gain, following gastric bypass surgery (GBP)	Low levels of vitamin B12, vitamin D, calcium, and iron	Osteoporosis	30 min/day moderate intensity	20%
2019-11-21 14:07:21	2019-11-21 14:23:01	IP Address	[redacted]	16	940	False	2019-11-28 14:23:07	R_3KZMQAolQLPRiSq					[redacted]	[redacted]	anonymous	EN	View Letter of Information & Consent Form	3 - Able to perform well	4 - Able to teach others how to perform	4 - Able to teach others how to perform	2 - Know something about, somewhat able to perform	2 - Know something about, somewhat able to perform	2 - Know something about, somewhat able to perform	4 - Able to teach others how to perform	3 - Able to perform well	3 - Able to perform well	3 - Able to perform well	3 - Able to perform well	4 - Able to teach others how to perform	2 - Know something about, somewhat able to perform	2 - Know something about, somewhat able to perform	1 - Know very little about, not able to perform
2019-11-21 14:39:47	2019-11-21 14:42:05	IP Address	[redacted]	16	137	False	2019-11-28 14:42:06	R_2R2E5ZQIow98WIW					[redacted]	[redacted]	anonymous	EN	View Letter of Information & Consent Form	3 - Able to perform well	4 - Able to teach others how to perform	3 - Able to perform well	2 - Know something about, somewhat able to perform	2 - Know something about, somewhat able to perform	2 - Know something about, somewhat able to perform	2 - Know something about, somewhat able to perform	1 - Know very little about, not able to perform	3 - Able to perform well	1 - Know very little about, not able to perform	3 - Able to perform well	2 - Know something about, somewhat able to perform	2 - Know something about, somewhat able to perform	3 - Able to perform well	1 - Know very little about, not able to perform
2019-11-21 14:50:27	2019-11-21 14:52:48	IP Address	[redacted]	2	141	False	2019-11-28 14:53:06	R_AGaksg9rA87EhPj					[redacted]	[redacted]	anonymous	EN	View Letter of Information & Consent Form
2019-11-21 16:31:48	2019-11-21 16:40:32	IP Address	[redacted]	33	523	False	2019-11-28 16:40:33	R_1LZObIuoaDp2osp					[redacted]	[redacted]	anonymous	EN	View Letter of Information & Consent Form	2 - Know something about, somewhat able to perform	4 - Able to teach others how to perform	3 - Able to perform well	2 - Know something about, somewhat able to perform	2 - Know something about, somewhat able to perform	1 - Know very little about, not able to perform	1 - Know very little about, not able to perform	1 - Know very little about, not able to perform	2 - Know something about, somewhat able to perform	1 - Know very little about, not able to perform	1 - Know very little about, not able to perform	1 - Know very little about, not able to perform	1 - Know very little about, not able to perform	2 - Know something about, somewhat able to perform	2 - Know something about, somewhat able to perform	A lower resting metabolic rate (RMR)	Degree of fat-free mass (FFM) is crucial for RMR	Genetic predisposition in addition to inactivity and overabundance of food	All of the above	Body Mass Index (BMI)	Percentiles	Female 38 years old, BMI 50 kg/m2, mild hypertension, knee and lower back pain	5–10% weight loss from baseline weight	Exercising in the moderate intensity zone/fat burning zone	Changing dietary habits	Any diet can give the same weight reduction given equal negative energy balance and long-term compliance	< 20% of the energy in the diet comes from fat as a macronutrient	Approximately 95% of patients who undergo gastric bypass surgery (GBP) respond well in terms of weight loss	Low levels of vitamin B12, vitamin D, calcium, and iron	Male infertility	45–60 min/day moderate intensity	< 10%
2019-11-21 17:24:00	2019-11-21 17:25:39	IP Address	[redacted]	16	99	False	2019-11-28 17:25:42	R_1g6B9yA683SV3LO					[redacted]	[redacted]	anonymous	EN	View Letter of Information & Consent Form	2 - Know something about, somewhat able to perform	4 - Able to teach others how to perform	3 - Able to perform well	3 - Able to perform well	3 - Able to perform well	3 - Able to perform well	3 - Able to perform well	2 - Know something about, somewhat able to perform	4 - Able to teach others how to perform	2 - Know something about, somewhat able to perform	2 - Know something about, somewhat able to perform	3 - Able to perform well	3 - Able to perform well	3 - Able to perform well	3 - Able to perform well
2019-11-21 21:18:44	2019-11-21 21:23:42	IP Address	[redacted]	33	297	False	2019-11-28 21:47:19	R_1IbXKM8pJY3VQxM					[redacted]	[redacted]	anonymous	EN	View Letter of Information & Consent Form	2 - Know something about, somewhat able to perform	4 - Able to teach others how to perform	3 - Able to perform well	2 - Know something about, somewhat able to perform	2 - Know something about, somewhat able to perform	2 - Know something about, somewhat able to perform	2 - Know something about, somewhat able to perform	1 - Know very little about, not able to perform	4 - Able to teach others how to perform	3 - Able to perform well	3 - Able to perform well	3 - Able to perform well	1 - Know very little about, not able to perform	2 - Know something about, somewhat able to perform	3 - Able to perform well	A lower resting metabolic rate (RMR)	RMR accounts for approximately 50% of TEE in inactive individuals with obesity	Genetic predisposition in addition to inactivity and overabundance of food	All of the above	Body Mass Index (BMI)	Percentiles	Male 34 years old, BMI 35 kg/m2, diabetes type II, obstructive sleep apnea (OSAS)	A reduction in waist circumference (cm) by 10%	4 × 4 high-intensity interval training (HIIT)	Combination of diet, exercise and CBT	Any diet can give the same weight reduction given equal negative energy balance and long-term compliance	< 20% of the energy in the diet comes from fat as a macronutrient	Gastric bypass surgery (GBP) does not produce more significant weight loss after two years, compared to lifestyle treatment of obesity	Low levels of vitamin B12, vitamin D, calcium, and iron	Male infertility	30 min/day moderate intensity	< 10%
2019-11-22 05:26:15	2019-11-22 05:26:36	IP Address	[redacted]	2	20	False	2019-11-29 05:27:09	R_TcvcI9CFFRaWME1					[redacted]	[redacted]	anonymous	EN	View Letter of Information & Consent Form
2019-11-22 10:56:36	2019-11-22 11:03:42	IP Address	[redacted]	16	426	False	2019-11-29 11:03:42	R_307uLiMl0kr30e5					[redacted]	[redacted]	anonymous	EN	View Letter of Information & Consent Form	4 - Able to teach others how to perform	4 - Able to teach others how to perform	2 - Know something about, somewhat able to perform	2 - Know something about, somewhat able to perform	2 - Know something about, somewhat able to perform	2 - Know something about, somewhat able to perform	2 - Know something about, somewhat able to perform	1 - Know very little about, not able to perform	3 - Able to perform well	2 - Know something about, somewhat able to perform	2 - Know something about, somewhat able to perform	2 - Know something about, somewhat able to perform	1 - Know very little about, not able to perform	2 - Know something about, somewhat able to perform	2 - Know something about, somewhat able to perform
2019-11-22 13:46:46	2019-11-22 13:54:40	IP Address	[redacted]	33	474	False	2019-11-29 13:54:41	R_2Yzig02tb4anNxz					[redacted]	[redacted]	anonymous	EN	View Letter of Information & Consent Form	1 - Know very little about, not able to perform	4 - Able to teach others how to perform	4 - Able to teach others how to perform	4 - Able to teach others how to perform	3 - Able to perform well	3 - Able to perform well	3 - Able to perform well	3 - Able to perform well	2 - Know something about, somewhat able to perform	2 - Know something about, somewhat able to perform	2 - Know something about, somewhat able to perform	3 - Able to perform well	3 - Able to perform well	3 - Able to perform well	1 - Know very little about, not able to perform	A lower resting metabolic rate (RMR)	RMR accounts for approximately 50% of TEE in inactive individuals with obesity	Genetic predisposition in addition to inactivity and overabundance of food	All of the above	Amount of visceral adipose tissue (VAT)	Percentiles	Male 34 years old, BMI 35 kg/m2, diabetes type II, obstructive sleep apnea (OSAS)	A reduction in waist circumference (cm) by 10%	Combined endurance and resistance exercise	Combination of diet, exercise and CBT	Mediterranean diet	An energy deficit of approximately 600 kcal/day	Approximately 15% of patients experience suboptimal weight loss or significant weight re-gain, following gastric bypass surgery (GBP)	Low levels of vitamin B12, vitamin D, calcium, and iron	Osteoporosis	30 min/day moderate intensity	20%
2019-11-22 20:08:14	2019-11-22 20:09:29	IP Address	[redacted]	16	74	False	2019-11-29 20:09:34	R_vu9l8Sg0zPRqIs9					[redacted]	[redacted]	anonymous	EN	View Letter of Information & Consent Form	2 - Know something about, somewhat able to perform	4 - Able to teach others how to perform	2 - Know something about, somewhat able to perform	3 - Able to perform well	2 - Know something about, somewhat able to perform	3 - Able to perform well	2 - Know something about, somewhat able to perform	2 - Know something about, somewhat able to perform	3 - Able to perform well	2 - Know something about, somewhat able to perform	2 - Know something about, somewhat able to perform	2 - Know something about, somewhat able to perform	2 - Know something about, somewhat able to perform	3 - Able to perform well	3 - Able to perform well
2019-11-24 06:05:35	2019-11-24 06:14:11	IP Address	[redacted]	33	515	False	2019-12-01 06:14:20	R_Oa4yzOrrbakMP7z					[redacted]	[redacted]	anonymous	EN	View Letter of Information & Consent Form	3 - Able to perform well	4 - Able to teach others how to perform	4 - Able to teach others how to perform	3 - Able to perform well	3 - Able to perform well	2 - Know something about, somewhat able to perform	2 - Know something about, somewhat able to perform	2 - Know something about, somewhat able to perform	4 - Able to teach others how to perform	3 - Able to perform well	4 - Able to teach others how to perform	2 - Know something about, somewhat able to perform	3 - Able to perform well	3 - Able to perform well	2 - Know something about, somewhat able to perform	A higher total energy expenditure (TEE)	Degree of fat-free mass (FFM) is crucial for RMR	Genetic predisposition in addition to inactivity and overabundance of food	All of the above	Body Mass Index (BMI)	Percentiles	Male 34 years old, BMI 35 kg/m2, diabetes type II, obstructive sleep apnea (OSAS)	5–10% weight loss from baseline weight	Exercising in the moderate intensity zone/fat burning zone	Combination of diet, exercise and CBT	Mediterranean diet	An energy deficit of approximately 600 kcal/day	Gastric bypass surgery (GBP) does not produce more significant weight loss after two years, compared to lifestyle treatment of obesity	Low levels of vitamin B12, vitamin D, calcium, and iron	Male infertility	30 min/day moderate intensity	30%
2019-12-01 09:37:03	2019-12-01 09:46:07	IP Address	[redacted]	100	544	True	2019-12-01 09:46:07	R_2SDEsD3Ri9jEiAN					[redacted]	[redacted]	anonymous	EN	View Letter of Information & Consent Form	3 - Able to perform well	4 - Able to teach others how to perform	3 - Able to perform well	2 - Know something about, somewhat able to perform	3 - Able to perform well	2 - Know something about, somewhat able to perform	3 - Able to perform well	2 - Know something about, somewhat able to perform	3 - Able to perform well	3 - Able to perform well	2 - Know something about, somewhat able to perform	2 - Know something about, somewhat able to perform	2 - Know something about, somewhat able to perform	3 - Able to perform well	3 - Able to perform well	A lower resting metabolic rate (RMR)	Degree of fat-free mass (FFM) is crucial for RMR	Genetic predisposition in addition to inactivity and overabundance of food	All of the above	Body Mass Index (BMI)	Percentiles	Female 38 years old, BMI 50 kg/m2, mild hypertension, knee and lower back pain	5–10% weight loss from baseline weight	Exercising in the moderate intensity zone/fat burning zone	Combination of diet, exercise and CBT	Mediterranean diet	An energy deficit of approximately 600 kcal/day	Approximately 95% of patients who undergo gastric bypass surgery (GBP) respond well in terms of weight loss	Low levels of vitamin B12, vitamin D, calcium, and iron	Male infertility	30 min/day moderate intensity	20%
2019-11-26 05:23:28	2019-11-26 12:01:48	IP Address	[redacted]	16	23899	False	2019-12-03 12:01:54	R_AzCf4HUbW8COSIh					[redacted]	[redacted]	anonymous	EN	View Letter of Information & Consent Form	2 - Know something about, somewhat able to perform	4 - Able to teach others how to perform	3 - Able to perform well	2 - Know something about, somewhat able to perform	2 - Know something about, somewhat able to perform	2 - Know something about, somewhat able to perform	3 - Able to perform well	2 - Know something about, somewhat able to perform	2 - Know something about, somewhat able to perform	2 - Know something about, somewhat able to perform	2 - Know something about, somewhat able to perform	2 - Know something about, somewhat able to perform	2 - Know something about, somewhat able to perform	2 - Know something about, somewhat able to perform	3 - Able to perform well
2019-12-21 21:25:18	2019-12-21 21:26:19	IP Address	[redacted]	2	60	False	2019-12-28 21:26:50	R_3iBZaf72Ar5A2kb					[redacted]	[redacted]	anonymous	EN	View Letter of Information & Consent Form
2020-02-03 08:30:34	2020-02-03 08:32:38	IP Address	[redacted]	2	123	False	2020-02-10 08:32:46	R_sXSdNCmIU9ADSYF					[redacted]	[redacted]	anonymous	EN	View Letter of Information & Consent Form
2020-02-24 20:58:15	2020-02-24 21:13:22	IP Address	[redacted]	100	907	True	2020-02-24 21:13:23	R_2dF6oI1XFGfhDHj					[redacted]	[redacted]	anonymous	EN	View Letter of Information & Consent Form	1 - Know very little about, not able to perform	3 - Able to perform well	2 - Know something about, somewhat able to perform	2 - Know something about, somewhat able to perform	2 - Know something about, somewhat able to perform	2 - Know something about, somewhat able to perform	2 - Know something about, somewhat able to perform	1 - Know very little about, not able to perform	2 - Know something about, somewhat able to perform	1 - Know very little about, not able to perform	1 - Know very little about, not able to perform	2 - Know something about, somewhat able to perform	1 - Know very little about, not able to perform	2 - Know something about, somewhat able to perform	2 - Know something about, somewhat able to perform	A lower resting metabolic rate (RMR)	RMR accounts for approximately 50% of TEE in inactive individuals with obesity	Genetic predisposition in addition to inactivity and overabundance of food	All of the above	Body Mass Index (BMI)	Percentiles	Female 38 years old, BMI 50 kg/m2, mild hypertension, knee and lower back pain	5–10% weight loss from baseline weight	Combined endurance and resistance exercise	Combination of diet and exercise	Any diet can give the same weight reduction given equal negative energy balance and long-term compliance	An energy deficit of approximately 600 kcal/day	Gastric bypass surgery (GBP) improves metabolic risk profile, but not primarily cardiovascular risk	Low levels of vitamin B12, vitamin D, calcium, and iron	Osteoporosis	30 min/day moderate intensity	20%
2020-02-24 20:54:41	2020-02-24 20:54:50	IP Address	[redacted]	2	8	False	2020-03-02 20:55:02	R_12EleJ8JjMt5h07					[redacted]	[redacted]	anonymous	EN	View Letter of Information & Consent Form
2020-02-25 14:31:50	2020-02-25 14:34:05	IP Address	[redacted]	16	135	False	2020-03-03 14:34:29	R_3Rl3zEMfei7roJO					[redacted]	[redacted]	anonymous	EN	View Letter of Information & Consent Form	2 - Know something about, somewhat able to perform	3 - Able to perform well	3 - Able to perform well	2 - Know something about, somewhat able to perform	2 - Know something about, somewhat able to perform	2 - Know something about, somewhat able to perform	2 - Know something about, somewhat able to perform	3 - Able to perform well	1 - Know very little about, not able to perform	2 - Know something about, somewhat able to perform	1 - Know very little about, not able to perform	1 - Know very little about, not able to perform	2 - Know something about, somewhat able to perform	2 - Know something about, somewhat able to perform	2 - Know something about, somewhat able to perform
2020-03-25 08:19:15	2020-03-25 08:59:45	IP Address	[redacted]	2	2430	False	2020-04-01 08:59:54	R_23daG85SVnCSHfj					[redacted]	[redacted]	anonymous	EN	View Letter of Information & Consent Form
2020-04-16 10:39:29	2020-04-16 10:59:57	IP Address	[redacted]	100	1227	True	2020-04-16 10:59:57	R_9tqSByvtPwVnyEx					[redacted]	[redacted]	anonymous	EN	View Letter of Information & Consent Form	3 - Able to perform well	4 - Able to teach others how to perform	4 - Able to teach others how to perform	3 - Able to perform well	3 - Able to perform well	2 - Know something about, somewhat able to perform	3 - Able to perform well	2 - Know something about, somewhat able to perform	3 - Able to perform well	3 - Able to perform well	2 - Know something about, somewhat able to perform	2 - Know something about, somewhat able to perform	3 - Able to perform well	3 - Able to perform well	3 - Able to perform well	A lower resting metabolic rate (RMR)	RMR accounts for approximately 50% of TEE in inactive individuals with obesity	Genetic predisposition in addition to inactivity and overabundance of food	All of the above	Amount of visceral adipose tissue (VAT)	BMI curve	Female 38 years old, BMI 50 kg/m2, mild hypertension, knee and lower back pain	5–10% weight loss from baseline weight	Combined endurance and resistance exercise	Combination of diet, exercise and CBT	Any diet can give the same weight reduction given equal negative energy balance and long-term compliance	An energy deficit of approximately 600 kcal/day	Approximately 95% of patients who undergo gastric bypass surgery (GBP) respond well in terms of weight loss	Low levels of vitamin B12, vitamin D, calcium, and iron	Male infertility	30 min/day moderate intensity	< 10%
2020-04-24 11:06:33	2020-04-24 11:21:24	IP Address	[redacted]	100	891	True	2020-04-24 11:21:25	R_10ZBKqRcA8USpdU					[redacted]	[redacted]	anonymous	EN	View Letter of Information & Consent Form	2 - Know something about, somewhat able to perform	4 - Able to teach others how to perform	2 - Know something about, somewhat able to perform	3 - Able to perform well	2 - Know something about, somewhat able to perform	2 - Know something about, somewhat able to perform	2 - Know something about, somewhat able to perform	2 - Know something about, somewhat able to perform	4 - Able to teach others how to perform	2 - Know something about, somewhat able to perform	3 - Able to perform well	3 - Able to perform well	2 - Know something about, somewhat able to perform	1 - Know very little about, not able to perform	3 - Able to perform well	A lower resting metabolic rate (RMR)	Degree of fat-free mass (FFM) is crucial for RMR	Genetic predisposition in addition to inactivity and overabundance of food	Reduction in resting metabolic rate (RMR) and a decrease in energy expenditure related to physical activity	Body Mass Index (BMI)	Percentiles	Male 34 years old, BMI 35 kg/m2, diabetes type II, obstructive sleep apnea (OSAS)	5–10% weight loss from baseline weight	Combined endurance and resistance exercise	Combination of diet and exercise	Mediterranean diet	An energy deficit of approximately 600 kcal/day	Approximately 15% of patients experience suboptimal weight loss or significant weight re-gain, following gastric bypass surgery (GBP)	Low levels of vitamin B12, vitamin D, calcium, and iron	Osteoporosis	30 min/day moderate intensity	< 10%
2020-04-24 13:04:39	2020-04-24 13:15:13	IP Address	[redacted]	100	633	True	2020-04-24 13:15:13	R_2SJhnGXmORA0M2l					[redacted]	[redacted]	anonymous	EN	View Letter of Information & Consent Form	2 - Know something about, somewhat able to perform	4 - Able to teach others how to perform	4 - Able to teach others how to perform	3 - Able to perform well	3 - Able to perform well	3 - Able to perform well	2 - Know something about, somewhat able to perform	2 - Know something about, somewhat able to perform	2 - Know something about, somewhat able to perform	2 - Know something about, somewhat able to perform	1 - Know very little about, not able to perform	3 - Able to perform well	2 - Know something about, somewhat able to perform	2 - Know something about, somewhat able to perform	2 - Know something about, somewhat able to perform	A lower resting metabolic rate (RMR)	RMR accounts for approximately 50% of TEE in inactive individuals with obesity	Genetic predisposition in addition to inactivity and overabundance of food	Reduction in motivation and lack of compliance	Body Mass Index (BMI)	BMI curve	Male 34 years old, BMI 35 kg/m2, diabetes type II, obstructive sleep apnea (OSAS)	5–10% weight loss from baseline weight	Combined endurance and resistance exercise	Combination of diet, exercise and CBT	Any diet can give the same weight reduction given equal negative energy balance and long-term compliance	An energy deficit of approximately 600 kcal/day	Gastric bypass surgery (GBP) improves metabolic risk profile, but not primarily cardiovascular risk	Low levels of vitamin B12, vitamin D, calcium, and iron	Osteoporosis	45–60 min/day moderate intensity	20%
2020-04-24 14:42:57	2020-04-24 14:45:51	IP Address	[redacted]	16	174	False	2020-05-01 14:46:07	R_3DhaFgy4lZ8if4N					[redacted]	[redacted]	anonymous	EN	View Letter of Information & Consent Form	4 - Able to teach others how to perform	4 - Able to teach others how to perform	4 - Able to teach others how to perform	4 - Able to teach others how to perform	3 - Able to perform well	4 - Able to teach others how to perform	3 - Able to perform well	2 - Know something about, somewhat able to perform	4 - Able to teach others how to perform	2 - Know something about, somewhat able to perform	3 - Able to perform well	3 - Able to perform well	2 - Know something about, somewhat able to perform	3 - Able to perform well	2 - Know something about, somewhat able to perform
2020-04-25 12:22:38	2020-04-25 12:51:50	IP Address	[redacted]	16	1751	False	2020-05-02 12:52:07	R_3KSZyidV21oaXlc					[redacted]	[redacted]	anonymous	EN	View Letter of Information & Consent Form	1 - Know very little about, not able to perform	3 - Able to perform well	3 - Able to perform well	2 - Know something about, somewhat able to perform	2 - Know something about, somewhat able to perform	2 - Know something about, somewhat able to perform	2 - Know something about, somewhat able to perform	2 - Know something about, somewhat able to perform	3 - Able to perform well	3 - Able to perform well	3 - Able to perform well	2 - Know something about, somewhat able to perform	3 - Able to perform well	2 - Know something about, somewhat able to perform	3 - Able to perform well
2020-05-26 09:56:07	2020-05-26 10:30:38	IP Address	[redacted]	100	2071	True	2020-05-26 10:30:39	R_11drliCBRHym3Iq					[redacted]	[redacted]	anonymous	EN	View Letter of Information & Consent Form	4 - Able to teach others how to perform	4 - Able to teach others how to perform	4 - Able to teach others how to perform	4 - Able to teach others how to perform	2 - Know something about, somewhat able to perform	3 - Able to perform well	4 - Able to teach others how to perform	3 - Able to perform well	4 - Able to teach others how to perform	4 - Able to teach others how to perform	3 - Able to perform well	4 - Able to teach others how to perform	4 - Able to teach others how to perform	3 - Able to perform well	4 - Able to teach others how to perform	A lower resting metabolic rate (RMR)	Degree of fat-free mass (FFM) is crucial for RMR	Genetic predisposition in addition to inactivity and overabundance of food	All of the above	Body Mass Index (BMI)	Percentiles	Male 34 years old, BMI 35 kg/m2, diabetes type II, obstructive sleep apnea (OSAS)	5–10% weight loss from baseline weight	Exercising in the moderate intensity zone/fat burning zone	Combination of diet and exercise	Any diet can give the same weight reduction given equal negative energy balance and long-term compliance	An energy deficit of approximately 600 kcal/day	Approximately 95% of patients who undergo gastric bypass surgery (GBP) respond well in terms of weight loss	Low levels of vitamin B12, vitamin D, calcium, and iron	Male infertility	30 min/day moderate intensity	< 10%
2020-05-26 11:01:07	2020-05-26 11:07:07	IP Address	[redacted]	100	359	True	2020-05-26 11:07:07	R_2S2kR1WuMOuVHlS					[redacted]	[redacted]	anonymous	EN	View Letter of Information & Consent Form	4 - Able to teach others how to perform	4 - Able to teach others how to perform	4 - Able to teach others how to perform	4 - Able to teach others how to perform	3 - Able to perform well	3 - Able to perform well	3 - Able to perform well	2 - Know something about, somewhat able to perform	4 - Able to teach others how to perform	3 - Able to perform well	4 - Able to teach others how to perform	4 - Able to teach others how to perform	4 - Able to teach others how to perform	3 - Able to perform well	2 - Know something about, somewhat able to perform	A higher total energy expenditure (TEE)	Degree of fat-free mass (FFM) is crucial for RMR	Genetic predisposition in addition to inactivity and overabundance of food	All of the above	Body Mass Index (BMI)	Percentiles	Male 34 years old, BMI 35 kg/m2, diabetes type II, obstructive sleep apnea (OSAS)	A reduction in BMI category (e.g. from WHO class III to WHO class II)	Exercising in the moderate intensity zone/fat burning zone	Combination of diet, exercise and CBT	Any diet can give the same weight reduction given equal negative energy balance and long-term compliance	An energy deficit of approximately 600 kcal/day	Gastric bypass surgery (GBP) does not produce more significant weight loss after two years, compared to lifestyle treatment of obesity	Low levels of vitamin B12, vitamin D, calcium, and iron	Non-alcoholic fatty liver disease (NAFLD)	30 min/day moderate intensity	< 10%
2020-05-26 11:31:32	2020-05-26 11:43:25	IP Address	[redacted]	100	712	True	2020-05-26 11:43:26	R_2YDkhpEKSQ7zA8W					[redacted]	[redacted]	anonymous	EN	View Letter of Information & Consent Form	2 - Know something about, somewhat able to perform	3 - Able to perform well	3 - Able to perform well	2 - Know something about, somewhat able to perform	2 - Know something about, somewhat able to perform	2 - Know something about, somewhat able to perform	2 - Know something about, somewhat able to perform	2 - Know something about, somewhat able to perform	3 - Able to perform well	2 - Know something about, somewhat able to perform	1 - Know very little about, not able to perform	2 - Know something about, somewhat able to perform	2 - Know something about, somewhat able to perform	2 - Know something about, somewhat able to perform	3 - Able to perform well	A lower resting metabolic rate (RMR)	Degree of fat-free mass (FFM) is crucial for RMR	Genetic predisposition in addition to inactivity and overabundance of food	All of the above	Body Mass Index (BMI)	Percentiles	Male 34 years old, BMI 35 kg/m2, diabetes type II, obstructive sleep apnea (OSAS)	5–10% weight loss from baseline weight	Combined endurance and resistance exercise	Combination of diet, exercise and CBT	Any diet can give the same weight reduction given equal negative energy balance and long-term compliance	An energy deficit of approximately 600 kcal/day	Gastric bypass surgery (GBP) improves metabolic risk profile, but not primarily cardiovascular risk	Low levels of vitamin B12, vitamin D, calcium, and iron	Osteoporosis	30 min/day moderate intensity	20%
2020-05-26 12:35:52	2020-05-26 12:46:31	IP Address	[redacted]	100	639	True	2020-05-26 12:46:31	R_cHZkXcwora2qvWp					[redacted]	[redacted]	anonymous	EN	View Letter of Information & Consent Form	4 - Able to teach others how to perform	4 - Able to teach others how to perform	4 - Able to teach others how to perform	4 - Able to teach others how to perform	4 - Able to teach others how to perform	3 - Able to perform well	3 - Able to perform well	3 - Able to perform well	3 - Able to perform well	4 - Able to teach others how to perform	3 - Able to perform well	4 - Able to teach others how to perform	4 - Able to teach others how to perform	3 - Able to perform well	4 - Able to teach others how to perform	A higher total energy expenditure (TEE)	Degree of fat-free mass (FFM) is crucial for RMR	Genetic predisposition in addition to inactivity and overabundance of food	All of the above	Body Mass Index (BMI)	Percentiles	Male 34 years old, BMI 35 kg/m2, diabetes type II, obstructive sleep apnea (OSAS)	5–10% weight loss from baseline weight	Combined endurance and resistance exercise	Combination of diet, exercise and CBT	Mediterranean diet	< 20% of the energy in the diet comes from fat as a macronutrient	Approximately 15% of patients experience suboptimal weight loss or significant weight re-gain, following gastric bypass surgery (GBP)	Low levels of vitamin B12, vitamin D, calcium, and iron	Osteoporosis	30 min/day moderate intensity	> 40%
2020-05-26 10:50:42	2020-05-27 10:41:49	IP Address	[redacted]	100	85867	True	2020-05-27 10:41:49	R_1eQrLPf2VrCecBR					[redacted]	[redacted]	anonymous	EN	View Letter of Information & Consent Form	2 - Know something about, somewhat able to perform	4 - Able to teach others how to perform	3 - Able to perform well	2 - Know something about, somewhat able to perform	2 - Know something about, somewhat able to perform	3 - Able to perform well	3 - Able to perform well	1 - Know very little about, not able to perform	4 - Able to teach others how to perform	2 - Know something about, somewhat able to perform	4 - Able to teach others how to perform	2 - Know something about, somewhat able to perform	2 - Know something about, somewhat able to perform	2 - Know something about, somewhat able to perform	3 - Able to perform well	A higher total energy expenditure (TEE)	Degree of fat-free mass (FFM) is crucial for RMR	Genetic predisposition in addition to inactivity and overabundance of food	All of the above	Body Mass Index (BMI)	Percentiles	Male 34 years old, BMI 35 kg/m2, diabetes type II, obstructive sleep apnea (OSAS)	5–10% weight loss from baseline weight	Combined endurance and resistance exercise	Combination of diet, exercise and CBT	Mediterranean diet	Weight loss > 1.0 kg/week	Approximately 95% of patients who undergo gastric bypass surgery (GBP) respond well in terms of weight loss	Low levels of vitamin B12, vitamin D, calcium, and iron	Non-alcoholic fatty liver disease (NAFLD)	30 min/day moderate intensity	20%
2020-05-20 12:43:41	2020-05-20 12:46:04	IP Address	[redacted]	16	142	False	2020-05-27 12:46:12	R_2dg4MT3lq80p9lb					[redacted]	[redacted]	anonymous	EN	View Letter of Information & Consent Form	1 - Know very little about, not able to perform	4 - Able to teach others how to perform	3 - Able to perform well	2 - Know something about, somewhat able to perform	1 - Know very little about, not able to perform	1 - Know very little about, not able to perform	2 - Know something about, somewhat able to perform	3 - Able to perform well	3 - Able to perform well	2 - Know something about, somewhat able to perform	2 - Know something about, somewhat able to perform	1 - Know very little about, not able to perform	1 - Know very little about, not able to perform	2 - Know something about, somewhat able to perform	2 - Know something about, somewhat able to perform
2020-05-27 22:13:46	2020-05-27 22:31:55	IP Address	[redacted]	100	1089	True	2020-05-27 22:31:55	R_3imXbjK6BrfRof9					[redacted]	[redacted]	anonymous	EN	View Letter of Information & Consent Form	3 - Able to perform well	4 - Able to teach others how to perform	4 - Able to teach others how to perform	3 - Able to perform well	2 - Know something about, somewhat able to perform	2 - Know something about, somewhat able to perform	2 - Know something about, somewhat able to perform	1 - Know very little about, not able to perform	4 - Able to teach others how to perform	2 - Know something about, somewhat able to perform	4 - Able to teach others how to perform	3 - Able to perform well	2 - Know something about, somewhat able to perform	3 - Able to perform well	2 - Know something about, somewhat able to perform	Lower total energy expenditure (TEE) during physical activity given similar intensity and duration	RMR accounts for approximately 50% of TEE in inactive individuals with obesity	Genetic predisposition in addition to inactivity and overabundance of food	All of the above	Body Mass Index (BMI)	Percentiles	Male 34 years old, BMI 35 kg/m2, diabetes type II, obstructive sleep apnea (OSAS)	5–10% weight loss from baseline weight	Combined endurance and resistance exercise	Combination of diet and exercise	Any diet can give the same weight reduction given equal negative energy balance and long-term compliance	An energy deficit of approximately 600 kcal/day	Gastric bypass surgery (GBP) improves metabolic risk profile, but not primarily cardiovascular risk	Low levels of vitamin B12, vitamin D, calcium, and iron	Osteoporosis	30 min/day moderate intensity	20%
2020-05-30 10:23:56	2020-05-30 10:37:33	IP Address	[redacted]	100	816	True	2020-05-30 10:37:33	R_2mGOiH7LDA7MypH					[redacted]	[redacted]	anonymous	EN	View Letter of Information & Consent Form	3 - Able to perform well	3 - Able to perform well	3 - Able to perform well	2 - Know something about, somewhat able to perform	2 - Know something about, somewhat able to perform	2 - Know something about, somewhat able to perform	2 - Know something about, somewhat able to perform	2 - Know something about, somewhat able to perform	2 - Know something about, somewhat able to perform	1 - Know very little about, not able to perform	2 - Know something about, somewhat able to perform	2 - Know something about, somewhat able to perform	2 - Know something about, somewhat able to perform	2 - Know something about, somewhat able to perform	1 - Know very little about, not able to perform	A lower resting metabolic rate (RMR)	Degree of fat-free mass (FFM) is crucial for RMR	Genetic predisposition in addition to inactivity and overabundance of food	All of the above	Body Mass Index (BMI)	Percentiles	Male 34 years old, BMI 35 kg/m2, diabetes type II, obstructive sleep apnea (OSAS)	5–10% weight loss from baseline weight	Combined endurance and resistance exercise	Combination of diet, exercise and CBT	Any diet can give the same weight reduction given equal negative energy balance and long-term compliance	An energy deficit of approximately 600 kcal/day	Gastric bypass surgery (GBP) does not produce more significant weight loss after two years, compared to lifestyle treatment of obesity	Low levels of vitamin B12, vitamin D, calcium, and iron	Osteoporosis	30 min/day moderate intensity	30%
2020-05-26 09:56:24	2020-05-26 09:57:17	IP Address	[redacted]	16	52	False	2020-06-02 09:57:26	R_3e9KIIK2NuvJPEH					[redacted]	[redacted]	anonymous	EN	View Letter of Information & Consent Form	4 - Able to teach others how to perform	4 - Able to teach others how to perform	4 - Able to teach others how to perform	4 - Able to teach others how to perform	4 - Able to teach others how to perform	4 - Able to teach others how to perform	4 - Able to teach others how to perform	4 - Able to teach others how to perform	4 - Able to teach others how to perform	4 - Able to teach others how to perform	4 - Able to teach others how to perform	4 - Able to teach others how to perform	4 - Able to teach others how to perform	4 - Able to teach others how to perform	4 - Able to teach others how to perform
2020-05-26 10:08:53	2020-05-26 10:09:12	IP Address	[redacted]	2	18	False	2020-06-02 10:09:12	R_3CUXms4iSUFEYZV					[redacted]	[redacted]	anonymous	EN	View Letter of Information & Consent Form
2020-05-26 10:03:58	2020-05-26 10:10:06	IP Address	[redacted]	33	368	False	2020-06-02 10:10:12	R_XpoqVJHJ2i0cLyp					[redacted]	[redacted]	anonymous	EN	View Letter of Information & Consent Form	2 - Know something about, somewhat able to perform	4 - Able to teach others how to perform	3 - Able to perform well	3 - Able to perform well	2 - Know something about, somewhat able to perform	3 - Able to perform well	3 - Able to perform well	3 - Able to perform well	3 - Able to perform well	3 - Able to perform well	2 - Know something about, somewhat able to perform	3 - Able to perform well	3 - Able to perform well	2 - Know something about, somewhat able to perform	3 - Able to perform well	Lower total energy expenditure (TEE) during physical activity given similar intensity and duration	RMR accounts for approximately 50% of TEE in inactive individuals with obesity	Genetic predisposition in addition to inactivity and overabundance of food	All of the above	Body Mass Index (BMI)	Percentiles	Male 34 years old, BMI 35 kg/m2, diabetes type II, obstructive sleep apnea (OSAS)	5–10% weight loss from baseline weight	Exercising in the moderate intensity zone/fat burning zone	Combination of diet, exercise and CBT	Any diet can give the same weight reduction given equal negative energy balance and long-term compliance	An energy deficit of approximately 600 kcal/day	Approximately 15% of patients experience suboptimal weight loss or significant weight re-gain, following gastric bypass surgery (GBP)	Low levels of vitamin B12, vitamin D, calcium, and iron	Osteoporosis	30 min/day moderate intensity	20%
2020-05-26 10:08:23	2020-05-26 10:10:42	IP Address	[redacted]	16	138	False	2020-06-02 10:11:01	R_1kNCraVh7gHBg7C					[redacted]	[redacted]	anonymous	EN	View Letter of Information & Consent Form	2 - Know something about, somewhat able to perform	3 - Able to perform well	2 - Know something about, somewhat able to perform	2 - Know something about, somewhat able to perform	1 - Know very little about, not able to perform	1 - Know very little about, not able to perform	2 - Know something about, somewhat able to perform	1 - Know very little about, not able to perform	2 - Know something about, somewhat able to perform	1 - Know very little about, not able to perform	2 - Know something about, somewhat able to perform	2 - Know something about, somewhat able to perform	2 - Know something about, somewhat able to perform	1 - Know very little about, not able to perform	2 - Know something about, somewhat able to perform
2020-05-26 10:11:44	2020-05-26 10:17:30	IP Address	[redacted]	33	345	False	2020-06-02 10:17:36	R_2ylyL4iYu6RiPjQ					[redacted]	[redacted]	anonymous	EN	View Letter of Information & Consent Form	2 - Know something about, somewhat able to perform	3 - Able to perform well	3 - Able to perform well	4 - Able to teach others how to perform	4 - Able to teach others how to perform	3 - Able to perform well	4 - Able to teach others how to perform	3 - Able to perform well	3 - Able to perform well	2 - Know something about, somewhat able to perform	3 - Able to perform well	4 - Able to teach others how to perform	2 - Know something about, somewhat able to perform	2 - Know something about, somewhat able to perform	3 - Able to perform well	Lower total energy expenditure (TEE) during physical activity given similar intensity and duration	Exercise-induced energy expenditure accounts for approximately 50% of TEE in inactive individuals with obesity	Genetic predisposition in addition to inactivity and overabundance of food	All of the above	Body Mass Index (BMI)	Waist-to-hip ratio	Male 34 years old, BMI 35 kg/m2, diabetes type II, obstructive sleep apnea (OSAS)	5–10% weight loss from baseline weight	Combined endurance and resistance exercise	Combination of diet, exercise and CBT	Any diet can give the same weight reduction given equal negative energy balance and long-term compliance	An energy deficit of approximately 600 kcal/day	Gastric bypass surgery (GBP) does not produce more significant weight loss after two years, compared to lifestyle treatment of obesity	Low levels of vitamin B12, vitamin D, calcium, and iron	Osteoporosis	30 min/day moderate intensity	20%
2020-05-26 10:18:07	2020-05-26 10:19:36	IP Address	[redacted]	16	89	False	2020-06-02 10:20:00	R_1IcS9qCuW6Koywb					[redacted]	[redacted]	anonymous	EN	View Letter of Information & Consent Form	3 - Able to perform well	4 - Able to teach others how to perform	3 - Able to perform well	2 - Know something about, somewhat able to perform	2 - Know something about, somewhat able to perform	2 - Know something about, somewhat able to perform	2 - Know something about, somewhat able to perform	2 - Know something about, somewhat able to perform	2 - Know something about, somewhat able to perform	2 - Know something about, somewhat able to perform	2 - Know something about, somewhat able to perform	2 - Know something about, somewhat able to perform	2 - Know something about, somewhat able to perform	3 - Able to perform well	4 - Able to teach others how to perform
2020-05-26 10:25:30	2020-05-26 10:27:40	IP Address	[redacted]	16	130	False	2020-06-02 10:28:07	R_21AhON9AbLp1FFN					[redacted]	[redacted]	anonymous	EN	View Letter of Information & Consent Form	2 - Know something about, somewhat able to perform	3 - Able to perform well	3 - Able to perform well	2 - Know something about, somewhat able to perform	3 - Able to perform well	3 - Able to perform well	3 - Able to perform well	2 - Know something about, somewhat able to perform	4 - Able to teach others how to perform	3 - Able to perform well	3 - Able to perform well	2 - Know something about, somewhat able to perform	2 - Know something about, somewhat able to perform	3 - Able to perform well	1 - Know very little about, not able to perform
2020-05-26 10:29:17	2020-05-26 10:33:02	IP Address	[redacted]	16	224	False	2020-06-02 10:33:03	R_2fkx8OtyVdfSiOF					[redacted]	[redacted]	anonymous	EN	View Letter of Information & Consent Form	2 - Know something about, somewhat able to perform	4 - Able to teach others how to perform	3 - Able to perform well	2 - Know something about, somewhat able to perform	2 - Know something about, somewhat able to perform	3 - Able to perform well	2 - Know something about, somewhat able to perform	2 - Know something about, somewhat able to perform	3 - Able to perform well	3 - Able to perform well	2 - Know something about, somewhat able to perform	2 - Know something about, somewhat able to perform	2 - Know something about, somewhat able to perform	2 - Know something about, somewhat able to perform	3 - Able to perform well
2020-05-26 10:26:39	2020-05-26 10:37:06	IP Address	[redacted]	33	627	False	2020-06-02 10:37:11	R_RkwfYENyMg8IVmp					[redacted]	[redacted]	anonymous	EN	View Letter of Information & Consent Form	4 - Able to teach others how to perform	4 - Able to teach others how to perform	4 - Able to teach others how to perform	4 - Able to teach others how to perform	3 - Able to perform well	3 - Able to perform well	4 - Able to teach others how to perform	3 - Able to perform well	3 - Able to perform well	4 - Able to teach others how to perform	4 - Able to teach others how to perform	4 - Able to teach others how to perform	4 - Able to teach others how to perform	4 - Able to teach others how to perform	4 - Able to teach others how to perform	A higher total energy expenditure (TEE)	RMR accounts for approximately 50% of TEE in inactive individuals with obesity	Genetic predisposition in addition to inactivity and overabundance of food	All of the above	Body Mass Index (BMI)	Percentiles	Male 34 years old, BMI 35 kg/m2, diabetes type II, obstructive sleep apnea (OSAS)	5–10% weight loss from baseline weight	Combined endurance and resistance exercise	Combination of diet, exercise and CBT	Any diet can give the same weight reduction given equal negative energy balance and long-term compliance	An energy deficit of approximately 600 kcal/day	Approximately 15% of patients experience suboptimal weight loss or significant weight re-gain, following gastric bypass surgery (GBP)	Low levels of vitamin B12, vitamin D, calcium, and iron	Diabetes Mellitus Type II (DM2)	45–60 min/day moderate intensity	30%
2020-05-26 10:55:42	2020-05-26 11:06:04	IP Address	[redacted]	33	621	False	2020-06-02 11:06:09	R_2491Mi0EVUqytrY					[redacted]	[redacted]	anonymous	EN	View Letter of Information & Consent Form	3 - Able to perform well	3 - Able to perform well	4 - Able to teach others how to perform	2 - Know something about, somewhat able to perform	2 - Know something about, somewhat able to perform	3 - Able to perform well	3 - Able to perform well	2 - Know something about, somewhat able to perform	3 - Able to perform well	2 - Know something about, somewhat able to perform	3 - Able to perform well	2 - Know something about, somewhat able to perform	2 - Know something about, somewhat able to perform	2 - Know something about, somewhat able to perform	3 - Able to perform well	A decrease in carbohydrate metabolism	Degree of fat-free mass (FFM) is crucial for RMR	Genetic predisposition in addition to inactivity and overabundance of food	All of the above	Body Mass Index (BMI)	Percentiles	Male 34 years old, BMI 35 kg/m2, diabetes type II, obstructive sleep apnea (OSAS)	5–10% weight loss from baseline weight	Combined endurance and resistance exercise	Combination of diet and exercise	Any diet can give the same weight reduction given equal negative energy balance and long-term compliance	An energy deficit of approximately 600 kcal/day	Approximately 95% of patients who undergo gastric bypass surgery (GBP) respond well in terms of weight loss	Low levels of vitamin B12, vitamin D, calcium, and iron	Osteoporosis	30 min/day moderate intensity	< 10%
2020-05-26 11:26:32	2020-05-26 11:31:13	IP Address	[redacted]	16	281	False	2020-06-02 11:31:44	R_1k2qrEZCubWAF47					[redacted]	[redacted]	anonymous	EN	View Letter of Information & Consent Form	1 - Know very little about, not able to perform	4 - Able to teach others how to perform	3 - Able to perform well	4 - Able to teach others how to perform	3 - Able to perform well	3 - Able to perform well	3 - Able to perform well	2 - Know something about, somewhat able to perform	3 - Able to perform well	3 - Able to perform well	4 - Able to teach others how to perform	3 - Able to perform well	3 - Able to perform well	3 - Able to perform well	4 - Able to teach others how to perform
2020-05-27 09:12:09	2020-05-27 09:12:19	IP Address	[redacted]	2	9	False	2020-06-03 09:12:31	R_2c8bT8ecIzIllpW					[redacted]	[redacted]	anonymous	EN	View Letter of Information & Consent Form
2020-07-08 17:47:34	2020-07-08 17:58:21	IP Address	[redacted]	100	647	True	2020-07-08 17:58:22	R_1r6zwr126TShTUp					[redacted]	[redacted]	anonymous	EN	View Letter of Information & Consent Form	3 - Able to perform well	4 - Able to teach others how to perform	3 - Able to perform well	3 - Able to perform well	3 - Able to perform well	3 - Able to perform well	3 - Able to perform well	3 - Able to perform well	3 - Able to perform well	3 - Able to perform well	3 - Able to perform well	3 - Able to perform well	3 - Able to perform well	3 - Able to perform well	3 - Able to perform well	A higher total energy expenditure (TEE)	Degree of fat-free mass (FFM) is crucial for RMR	Genetic predisposition in addition to inactivity and overabundance of food	Reduction in resting metabolic rate (RMR) and a decrease in energy expenditure related to physical activity	Body Mass Index (BMI)	Percentiles	Male 36 years old, BMI 45 kg/m2, impaired fasting glucose, mild depression	5–10% weight loss from baseline weight	Combined endurance and resistance exercise	Combination of diet and exercise	Any diet can give the same weight reduction given equal negative energy balance and long-term compliance	An energy deficit of approximately 600 kcal/day	Approximately 15% of patients experience suboptimal weight loss or significant weight re-gain, following gastric bypass surgery (GBP)	Low levels of vitamin B12, vitamin D, calcium, and iron	Osteoporosis	30 min/day moderate intensity	20%
2020-07-08 19:34:29	2020-07-08 19:41:11	IP Address	[redacted]	100	402	True	2020-07-08 19:41:12	R_2TB3cWOmeyyeR7R					[redacted]	[redacted]	anonymous	EN	View Letter of Information & Consent Form	3 - Able to perform well	4 - Able to teach others how to perform	3 - Able to perform well	2 - Know something about, somewhat able to perform	3 - Able to perform well	2 - Know something about, somewhat able to perform	2 - Know something about, somewhat able to perform	2 - Know something about, somewhat able to perform	3 - Able to perform well	2 - Know something about, somewhat able to perform	2 - Know something about, somewhat able to perform	2 - Know something about, somewhat able to perform	2 - Know something about, somewhat able to perform	2 - Know something about, somewhat able to perform	2 - Know something about, somewhat able to perform	Lower total energy expenditure (TEE) during physical activity given similar intensity and duration	RMR accounts for approximately 50% of TEE in inactive individuals with obesity	Genetic predisposition in addition to inactivity and overabundance of food	All of the above	Body Mass Index (BMI)	Percentiles	Male 34 years old, BMI 35 kg/m2, diabetes type II, obstructive sleep apnea (OSAS)	5–10% weight loss from baseline weight	Combined endurance and resistance exercise	Combination of diet, exercise and CBT	Any diet can give the same weight reduction given equal negative energy balance and long-term compliance	An energy deficit of approximately 600 kcal/day	Approximately 15% of patients experience suboptimal weight loss or significant weight re-gain, following gastric bypass surgery (GBP)	Low levels of vitamin B12, vitamin D, calcium, and iron	Male infertility	45–60 min/day moderate intensity	30%
2020-07-10 09:43:11	2020-07-10 10:09:09	IP Address	[redacted]	100	1557	True	2020-07-10 10:09:10	R_Z9sml7UgOJL4PVD					[redacted]	[redacted]	anonymous	EN	View Letter of Information & Consent Form	2 - Know something about, somewhat able to perform	4 - Able to teach others how to perform	2 - Know something about, somewhat able to perform	2 - Know something about, somewhat able to perform	2 - Know something about, somewhat able to perform	2 - Know something about, somewhat able to perform	2 - Know something about, somewhat able to perform	2 - Know something about, somewhat able to perform	4 - Able to teach others how to perform	4 - Able to teach others how to perform	4 - Able to teach others how to perform	3 - Able to perform well	2 - Know something about, somewhat able to perform	2 - Know something about, somewhat able to perform	3 - Able to perform well	A higher total energy expenditure (TEE)	Degree of fat-free mass (FFM) is crucial for RMR	Genetic predisposition in addition to inactivity and overabundance of food	Reduction in resting metabolic rate (RMR) and a decrease in energy expenditure related to physical activity	Body Mass Index (BMI)	Percentiles	Female 38 years old, BMI 50 kg/m2, mild hypertension, knee and lower back pain	5–10% weight loss from baseline weight	Combined endurance and resistance exercise	Combination of diet, exercise and CBT	Mediterranean diet	< 20% of the energy in the diet comes from fat as a macronutrient	Approximately 15% of patients experience suboptimal weight loss or significant weight re-gain, following gastric bypass surgery (GBP)	Low levels of vitamin B12, vitamin D, calcium, and iron	Osteoporosis	45–60 min/day moderate intensity	< 10%
2020-07-10 23:16:33	2020-07-10 23:33:22	IP Address	[redacted]	100	1008	True	2020-07-10 23:33:22	R_2B4ebOrGA2KU3nA					[redacted]	[redacted]	anonymous	EN	View Letter of Information & Consent Form	2 - Know something about, somewhat able to perform	3 - Able to perform well	4 - Able to teach others how to perform	4 - Able to teach others how to perform	4 - Able to teach others how to perform	4 - Able to teach others how to perform	4 - Able to teach others how to perform	3 - Able to perform well	3 - Able to perform well	3 - Able to perform well	3 - Able to perform well	3 - Able to perform well	3 - Able to perform well	3 - Able to perform well	3 - Able to perform well	A lower resting metabolic rate (RMR)	RMR accounts for approximately 50% of TEE in inactive individuals with obesity	Genetic predisposition in addition to inactivity and overabundance of food	Reduction in motivation and lack of compliance	Body composition (fat-free mass vs. fat mass)	Percentiles	Male 34 years old, BMI 35 kg/m2, diabetes type II, obstructive sleep apnea (OSAS)	5–10% weight loss from baseline weight	Exercising in the moderate intensity zone/fat burning zone	Combination of diet, exercise and CBT	Any diet can give the same weight reduction given equal negative energy balance and long-term compliance	An energy deficit of approximately 600 kcal/day	Gastric bypass surgery (GBP) improves metabolic risk profile, but not primarily cardiovascular risk	Low levels of vitamin B12, vitamin D, calcium, and iron	Osteoporosis	30 min/day moderate intensity	< 10%
2020-07-12 18:33:04	2020-07-12 18:51:09	IP Address	[redacted]	100	1085	True	2020-07-12 18:51:10	R_3mdZeKfu3FEoXX4					[redacted]	[redacted]	anonymous	EN	View Letter of Information & Consent Form	2 - Know something about, somewhat able to perform	4 - Able to teach others how to perform	3 - Able to perform well	3 - Able to perform well	2 - Know something about, somewhat able to perform	2 - Know something about, somewhat able to perform	2 - Know something about, somewhat able to perform	2 - Know something about, somewhat able to perform	3 - Able to perform well	2 - Know something about, somewhat able to perform	2 - Know something about, somewhat able to perform	2 - Know something about, somewhat able to perform	2 - Know something about, somewhat able to perform	1 - Know very little about, not able to perform	1 - Know very little about, not able to perform	A higher total energy expenditure (TEE)	RMR accounts for approximately 50% of TEE in inactive individuals with obesity	Genetic predisposition in addition to inactivity and overabundance of food	All of the above	Body Mass Index (BMI)	Percentiles	Male 34 years old, BMI 35 kg/m2, diabetes type II, obstructive sleep apnea (OSAS)	5–10% weight loss from baseline weight	Combined endurance and resistance exercise	Combination of diet, exercise and CBT	Any diet can give the same weight reduction given equal negative energy balance and long-term compliance	An energy deficit of approximately 600 kcal/day	Approximately 15% of patients experience suboptimal weight loss or significant weight re-gain, following gastric bypass surgery (GBP)	Low levels of vitamin B12, vitamin D, calcium, and iron	Male infertility	30 min/day moderate intensity	< 10%
2020-07-14 06:15:04	2020-07-14 07:58:43	IP Address	[redacted]	100	6218	True	2020-07-14 07:58:43	R_2dMVkXmpi6jcOik					[redacted]	[redacted]	anonymous	EN	View Letter of Information & Consent Form	2 - Know something about, somewhat able to perform	4 - Able to teach others how to perform	3 - Able to perform well	4 - Able to teach others how to perform	2 - Know something about, somewhat able to perform	2 - Know something about, somewhat able to perform	2 - Know something about, somewhat able to perform	2 - Know something about, somewhat able to perform	4 - Able to teach others how to perform	3 - Able to perform well	4 - Able to teach others how to perform	3 - Able to perform well	2 - Know something about, somewhat able to perform	1 - Know very little about, not able to perform	3 - Able to perform well	Lower total energy expenditure (TEE) during physical activity given similar intensity and duration	RMR accounts for approximately 50% of TEE in inactive individuals with obesity	Genetic predisposition in addition to inactivity and overabundance of food	All of the above	Body Mass Index (BMI)	Percentiles	Male 34 years old, BMI 35 kg/m2, diabetes type II, obstructive sleep apnea (OSAS)	A reduction in waist circumference (cm) by 10%	Combined endurance and resistance exercise	Combination of diet, exercise and CBT	Mediterranean diet	An energy deficit of approximately 600 kcal/day	Approximately 15% of patients experience suboptimal weight loss or significant weight re-gain, following gastric bypass surgery (GBP)	Low levels of vitamin B12, vitamin D, calcium, and iron	Osteoporosis	30 min/day moderate intensity	20%
2020-07-07 09:22:45	2020-07-07 09:24:22	IP Address	[redacted]	2	96	False	2020-07-14 09:24:36	R_1GJHeHW0wXYclBD					[redacted]	[redacted]	anonymous	EN	View Letter of Information & Consent Form
2020-07-14 13:03:26	2020-07-14 13:10:31	IP Address	[redacted]	100	425	True	2020-07-14 13:10:31	R_2zvXIrIsbvAbUTR					[redacted]	[redacted]	anonymous	EN	View Letter of Information & Consent Form	2 - Know something about, somewhat able to perform	4 - Able to teach others how to perform	3 - Able to perform well	3 - Able to perform well	2 - Know something about, somewhat able to perform	2 - Know something about, somewhat able to perform	2 - Know something about, somewhat able to perform	2 - Know something about, somewhat able to perform	2 - Know something about, somewhat able to perform	3 - Able to perform well	3 - Able to perform well	3 - Able to perform well	3 - Able to perform well	2 - Know something about, somewhat able to perform	2 - Know something about, somewhat able to perform	A higher total energy expenditure (TEE)	RMR accounts for approximately 50% of TEE in inactive individuals with obesity	Genetic predisposition in addition to inactivity and overabundance of food	All of the above	Body Mass Index (BMI)	BMI curve	Female 38 years old, BMI 50 kg/m2, mild hypertension, knee and lower back pain	5–10% weight loss from baseline weight	Combined endurance and resistance exercise	Combination of diet, exercise and CBT	Mediterranean diet	Weight loss > 1.0 kg/week	Approximately 95% of patients who undergo gastric bypass surgery (GBP) respond well in terms of weight loss	Low levels of vitamin B12, vitamin D, calcium, and iron	Osteoporosis	30 min/day moderate intensity	20%
2020-07-15 21:18:06	2020-07-15 21:27:53	IP Address	[redacted]	100	587	True	2020-07-15 21:27:54	R_1DoolESkUEggwW2					[redacted]	[redacted]	anonymous	EN	View Letter of Information & Consent Form	2 - Know something about, somewhat able to perform	4 - Able to teach others how to perform	3 - Able to perform well	1 - Know very little about, not able to perform	1 - Know very little about, not able to perform	2 - Know something about, somewhat able to perform	2 - Know something about, somewhat able to perform	1 - Know very little about, not able to perform	4 - Able to teach others how to perform	2 - Know something about, somewhat able to perform	2 - Know something about, somewhat able to perform	2 - Know something about, somewhat able to perform	1 - Know very little about, not able to perform	2 - Know something about, somewhat able to perform	3 - Able to perform well	A higher total energy expenditure (TEE)	Degree of fat-free mass (FFM) is crucial for RMR	Genetic predisposition in addition to inactivity and overabundance of food	All of the above	Body Mass Index (BMI)	Percentiles	Male 36 years old, BMI 45 kg/m2, impaired fasting glucose, mild depression	5–10% weight loss from baseline weight	Exercising in the moderate intensity zone/fat burning zone	Combination of diet and exercise	Mediterranean diet	< 20% of the energy in the diet comes from fat as a macronutrient	Gastric bypass surgery (GBP) improves metabolic risk profile, but not primarily cardiovascular risk	Low levels of vitamin B12, vitamin D, calcium, and iron	Male infertility	30 min/day moderate intensity	20%
2020-07-09 05:42:58	2020-07-09 05:44:31	IP Address	[redacted]	16	93	False	2020-07-16 05:44:38	R_2Bn5iztrlgzjKmC					[redacted]	[redacted]	anonymous	EN	View Letter of Information & Consent Form	3 - Able to perform well	4 - Able to teach others how to perform	4 - Able to teach others how to perform	3 - Able to perform well	2 - Know something about, somewhat able to perform	4 - Able to teach others how to perform	4 - Able to teach others how to perform	2 - Know something about, somewhat able to perform	3 - Able to perform well	3 - Able to perform well	3 - Able to perform well	2 - Know something about, somewhat able to perform	2 - Know something about, somewhat able to perform	2 - Know something about, somewhat able to perform	2 - Know something about, somewhat able to perform
2020-07-09 12:52:44	2020-07-09 12:56:43	IP Address	[redacted]	16	238	False	2020-07-16 12:57:09	R_bjgMxjEcNFetKYp					[redacted]	[redacted]	anonymous	EN	View Letter of Information & Consent Form	2 - Know something about, somewhat able to perform	3 - Able to perform well	2 - Know something about, somewhat able to perform	2 - Know something about, somewhat able to perform	1 - Know very little about, not able to perform	2 - Know something about, somewhat able to perform	3 - Able to perform well	3 - Able to perform well	3 - Able to perform well	2 - Know something about, somewhat able to perform	1 - Know very little about, not able to perform	1 - Know very little about, not able to perform	1 - Know very little about, not able to perform	2 - Know something about, somewhat able to perform	1 - Know very little about, not able to perform
2020-07-10 10:39:56	2020-07-10 10:42:59	IP Address	[redacted]	16	183	False	2020-07-17 10:43:06	R_12rSLI9lUGSDZvv					[redacted]	[redacted]	anonymous	EN	View Letter of Information & Consent Form	4 - Able to teach others how to perform	3 - Able to perform well	3 - Able to perform well	2 - Know something about, somewhat able to perform	2 - Know something about, somewhat able to perform	2 - Know something about, somewhat able to perform	3 - Able to perform well	1 - Know very little about, not able to perform	4 - Able to teach others how to perform	3 - Able to perform well	3 - Able to perform well	1 - Know very little about, not able to perform	2 - Know something about, somewhat able to perform	2 - Know something about, somewhat able to perform	3 - Able to perform well
2020-07-10 09:41:50	2020-07-10 13:45:35	IP Address	[redacted]	33	14624	False	2020-07-17 13:45:35	R_p0187zTCuSvbs6R					[redacted]	[redacted]	anonymous	EN	View Letter of Information & Consent Form	2 - Know something about, somewhat able to perform	4 - Able to teach others how to perform	3 - Able to perform well	2 - Know something about, somewhat able to perform	2 - Know something about, somewhat able to perform	3 - Able to perform well	3 - Able to perform well	2 - Know something about, somewhat able to perform	3 - Able to perform well	3 - Able to perform well	3 - Able to perform well	1 - Know very little about, not able to perform	2 - Know something about, somewhat able to perform	2 - Know something about, somewhat able to perform	2 - Know something about, somewhat able to perform	A higher total energy expenditure (TEE)	RMR accounts for approximately 50% of TEE in inactive individuals with obesity	Genetic predisposition in addition to inactivity and overabundance of food	Increase in hunger sensation and a decrease in satiety due to physiological adaptations to appetite control systems	Body Mass Index (BMI)	Percentiles	Male 34 years old, BMI 35 kg/m2, diabetes type II, obstructive sleep apnea (OSAS)	5–10% weight loss from baseline weight	Combined endurance and resistance exercise	Combination of diet, exercise and CBT	Mediterranean diet	Weight loss > 1.0 kg/week	Approximately 15% of patients experience suboptimal weight loss or significant weight re-gain, following gastric bypass surgery (GBP)	Low levels of vitamin B12, vitamin D, calcium, and iron	Osteoporosis	30 min/day moderate intensity	30%
2020-07-10 18:27:53	2020-07-10 18:29:27	IP Address	[redacted]	16	93	False	2020-07-17 18:29:36	R_3Op2oMsjN3ibkTP					[redacted]	[redacted]	anonymous	EN	View Letter of Information & Consent Form	2 - Know something about, somewhat able to perform	4 - Able to teach others how to perform	3 - Able to perform well	3 - Able to perform well	4 - Able to teach others how to perform	4 - Able to teach others how to perform	3 - Able to perform well	2 - Know something about, somewhat able to perform	4 - Able to teach others how to perform	4 - Able to teach others how to perform	4 - Able to teach others how to perform	4 - Able to teach others how to perform	4 - Able to teach others how to perform	4 - Able to teach others how to perform	4 - Able to teach others how to perform
2020-07-10 18:27:49	2020-07-10 18:35:24	IP Address	[redacted]	33	454	False	2020-07-17 18:35:37	R_1BW5MjP311fP5tc					[redacted]	[redacted]	anonymous	EN	View Letter of Information & Consent Form	2 - Know something about, somewhat able to perform	4 - Able to teach others how to perform	3 - Able to perform well	2 - Know something about, somewhat able to perform	3 - Able to perform well	3 - Able to perform well	2 - Know something about, somewhat able to perform	2 - Know something about, somewhat able to perform	3 - Able to perform well	2 - Know something about, somewhat able to perform	3 - Able to perform well	2 - Know something about, somewhat able to perform	2 - Know something about, somewhat able to perform	3 - Able to perform well	4 - Able to teach others how to perform	A higher total energy expenditure (TEE)	Degree of fat-free mass (FFM) is crucial for RMR	Genetic predisposition in addition to inactivity and overabundance of food	All of the above	Body Mass Index (BMI)	BMI curve	Male 34 years old, BMI 35 kg/m2, diabetes type II, obstructive sleep apnea (OSAS)	5–10% weight loss from baseline weight	Combined endurance and resistance exercise	Combination of diet and exercise	Mediterranean diet	< 20% of the energy in the diet comes from fat as a macronutrient	Gastric bypass surgery (GBP) improves metabolic risk profile, but not primarily cardiovascular risk	Low levels of vitamin B12, vitamin D, calcium, and iron	Male infertility	45–60 min/day moderate intensity	< 10%
2020-07-11 21:42:02	2020-07-11 21:48:29	IP Address	[redacted]	33	386	False	2020-07-18 21:48:33	R_2dYdZUk70ZP9fpJ					[redacted]	[redacted]	anonymous	EN	View Letter of Information & Consent Form	1 - Know very little about, not able to perform	3 - Able to perform well	2 - Know something about, somewhat able to perform	3 - Able to perform well	2 - Know something about, somewhat able to perform	2 - Know something about, somewhat able to perform	2 - Know something about, somewhat able to perform	2 - Know something about, somewhat able to perform	3 - Able to perform well	3 - Able to perform well	3 - Able to perform well	2 - Know something about, somewhat able to perform	2 - Know something about, somewhat able to perform	2 - Know something about, somewhat able to perform	3 - Able to perform well	A higher total energy expenditure (TEE)	RMR is not affected by gender, age or BMI	Genetic predisposition in addition to inactivity and overabundance of food	Reduction in motivation and lack of compliance	Presence of comorbidities	Percentiles	Male 34 years old, BMI 35 kg/m2, diabetes type II, obstructive sleep apnea (OSAS)	5–10% weight loss from baseline weight	Combined endurance and resistance exercise	Combination of diet and exercise	Mediterranean diet	An energy deficit of approximately 600 kcal/day	Approximately 15% of patients experience suboptimal weight loss or significant weight re-gain, following gastric bypass surgery (GBP)	Low levels of vitamin B12, vitamin D, calcium, and iron	Osteoporosis	30 min/day moderate intensity	20%
2020-07-19 17:53:55	2020-07-19 18:01:24	IP Address	[redacted]	100	448	True	2020-07-19 18:01:24	R_3QX03ek09ocO4ZH					[redacted]	[redacted]	anonymous	EN	View Letter of Information & Consent Form	3 - Able to perform well	3 - Able to perform well	3 - Able to perform well	2 - Know something about, somewhat able to perform	2 - Know something about, somewhat able to perform	2 - Know something about, somewhat able to perform	2 - Know something about, somewhat able to perform	2 - Know something about, somewhat able to perform	3 - Able to perform well	2 - Know something about, somewhat able to perform	2 - Know something about, somewhat able to perform	1 - Know very little about, not able to perform	1 - Know very little about, not able to perform	2 - Know something about, somewhat able to perform	1 - Know very little about, not able to perform	Lower total energy expenditure (TEE) during physical activity given similar intensity and duration	RMR accounts for approximately 50% of TEE in inactive individuals with obesity	Genetic predisposition in addition to inactivity and overabundance of food	All of the above	Body Mass Index (BMI)	Percentiles	Male 36 years old, BMI 45 kg/m2, impaired fasting glucose, mild depression	5–10% weight loss from baseline weight	Combined endurance and resistance exercise	Combination of diet, exercise and CBT	Any diet can give the same weight reduction given equal negative energy balance and long-term compliance	An energy deficit of approximately 600 kcal/day	Approximately 15% of patients experience suboptimal weight loss or significant weight re-gain, following gastric bypass surgery (GBP)	Low levels of vitamin B12, vitamin D, calcium, and iron	Osteoporosis	30 min/day moderate intensity	20%
2020-07-19 18:55:15	2020-07-19 19:06:07	IP Address	[redacted]	100	652	True	2020-07-19 19:06:07	R_33g4gZEHfskyURd					[redacted]	[redacted]	anonymous	EN	View Letter of Information & Consent Form	1 - Know very little about, not able to perform	3 - Able to perform well	2 - Know something about, somewhat able to perform	2 - Know something about, somewhat able to perform	1 - Know very little about, not able to perform	2 - Know something about, somewhat able to perform	2 - Know something about, somewhat able to perform	2 - Know something about, somewhat able to perform	2 - Know something about, somewhat able to perform	1 - Know very little about, not able to perform	1 - Know very little about, not able to perform	1 - Know very little about, not able to perform	2 - Know something about, somewhat able to perform	1 - Know very little about, not able to perform	1 - Know very little about, not able to perform	A lower resting metabolic rate (RMR)	RMR accounts for approximately 50% of TEE in inactive individuals with obesity	Genetic predisposition in addition to inactivity and overabundance of food	All of the above	Body Mass Index (BMI)	Percentiles	Female 38 years old, BMI 50 kg/m2, mild hypertension, knee and lower back pain	5–10% weight loss from baseline weight	Combined endurance and resistance exercise	Combination of diet, exercise and CBT	Any diet can give the same weight reduction given equal negative energy balance and long-term compliance	An energy deficit of approximately 600 kcal/day	Approximately 15% of patients experience suboptimal weight loss or significant weight re-gain, following gastric bypass surgery (GBP)	Low levels of vitamin B12, vitamin D, calcium, and iron	Male infertility	45–60 min/day moderate intensity	< 10%
2020-07-20 20:55:58	2020-07-20 21:04:52	IP Address	[redacted]	100	533	True	2020-07-20 21:04:53	R_25sAcRwShofale2					[redacted]	[redacted]	anonymous	EN	View Letter of Information & Consent Form	1 - Know very little about, not able to perform	3 - Able to perform well	2 - Know something about, somewhat able to perform	1 - Know very little about, not able to perform	1 - Know very little about, not able to perform	2 - Know something about, somewhat able to perform	1 - Know very little about, not able to perform	1 - Know very little about, not able to perform	1 - Know very little about, not able to perform	1 - Know very little about, not able to perform	1 - Know very little about, not able to perform	2 - Know something about, somewhat able to perform	1 - Know very little about, not able to perform	1 - Know very little about, not able to perform	2 - Know something about, somewhat able to perform	A lower resting metabolic rate (RMR)	Degree of fat-free mass (FFM) is crucial for RMR	Genetic predisposition in addition to inactivity and overabundance of food	All of the above	Body Mass Index (BMI)	Percentiles	Male 36 years old, BMI 45 kg/m2, impaired fasting glucose, mild depression	5–10% weight loss from baseline weight	Combined endurance and resistance exercise	Combination of diet, exercise and CBT	Any diet can give the same weight reduction given equal negative energy balance and long-term compliance	An energy deficit of approximately 600 kcal/day	Gastric bypass surgery (GBP) improves metabolic risk profile, but not primarily cardiovascular risk	Low levels of vitamin B12, vitamin D, calcium, and iron	Male infertility	30 min/day moderate intensity	20%
2020-07-20 22:04:15	2020-07-20 22:08:42	IP Address	[redacted]	100	267	True	2020-07-20 22:08:43	R_2e2bLTKQn33o5a0					[redacted]	[redacted]	anonymous	EN	View Letter of Information & Consent Form	2 - Know something about, somewhat able to perform	4 - Able to teach others how to perform	4 - Able to teach others how to perform	2 - Know something about, somewhat able to perform	2 - Know something about, somewhat able to perform	2 - Know something about, somewhat able to perform	3 - Able to perform well	3 - Able to perform well	3 - Able to perform well	3 - Able to perform well	3 - Able to perform well	2 - Know something about, somewhat able to perform	3 - Able to perform well	2 - Know something about, somewhat able to perform	2 - Know something about, somewhat able to perform	A lower resting metabolic rate (RMR)	RMR is not affected by gender, age or BMI	Genetic predisposition in addition to inactivity and overabundance of food	All of the above	Body Mass Index (BMI)	Percentiles	Male 34 years old, BMI 35 kg/m2, diabetes type II, obstructive sleep apnea (OSAS)	5–10% weight loss from baseline weight	Combined endurance and resistance exercise	Combination of diet and exercise	Mediterranean diet	An energy deficit of approximately 600 kcal/day	Gastric bypass surgery (GBP) improves metabolic risk profile, but not primarily cardiovascular risk	Low levels of vitamin B12, vitamin D, calcium, and iron	Osteoporosis	30 min/day moderate intensity	< 10%
2020-07-14 09:02:48	2020-07-14 09:08:15	IP Address	[redacted]	33	327	False	2020-07-21 09:08:22	R_3L6bW3rqo8Xv1Xo					[redacted]	[redacted]	anonymous	EN	View Letter of Information & Consent Form	2 - Know something about, somewhat able to perform	4 - Able to teach others how to perform	3 - Able to perform well	2 - Know something about, somewhat able to perform	2 - Know something about, somewhat able to perform	2 - Know something about, somewhat able to perform	2 - Know something about, somewhat able to perform	2 - Know something about, somewhat able to perform	3 - Able to perform well	2 - Know something about, somewhat able to perform	2 - Know something about, somewhat able to perform	2 - Know something about, somewhat able to perform	1 - Know very little about, not able to perform	1 - Know very little about, not able to perform	1 - Know very little about, not able to perform	A higher total energy expenditure (TEE)	RMR accounts for approximately 50% of TEE in inactive individuals with obesity	Genetic predisposition in addition to inactivity and overabundance of food	Reduction in resting metabolic rate (RMR) and a decrease in energy expenditure related to physical activity	Body composition (fat-free mass vs. fat mass)	Percentiles	Male 36 years old, BMI 45 kg/m2, impaired fasting glucose, mild depression	5–10% weight loss from baseline weight	Combined endurance and resistance exercise	Combination of diet and exercise	Any diet can give the same weight reduction given equal negative energy balance and long-term compliance	An energy deficit of approximately 600 kcal/day	Approximately 95% of patients who undergo gastric bypass surgery (GBP) respond well in terms of weight loss	Low levels of vitamin B12, vitamin D, calcium, and iron	Osteoporosis	30 min/day moderate intensity	> 40%
2020-07-16 10:17:05	2020-07-16 10:37:14	IP Address	[redacted]	33	1209	False	2020-07-23 10:37:15	R_2DMpiKRr3gaCsS3					[redacted]	[redacted]	anonymous	EN	View Letter of Information & Consent Form	3 - Able to perform well	4 - Able to teach others how to perform	4 - Able to teach others how to perform	2 - Know something about, somewhat able to perform	1 - Know very little about, not able to perform	1 - Know very little about, not able to perform	3 - Able to perform well	2 - Know something about, somewhat able to perform	4 - Able to teach others how to perform	2 - Know something about, somewhat able to perform	4 - Able to teach others how to perform	1 - Know very little about, not able to perform	3 - Able to perform well	2 - Know something about, somewhat able to perform	4 - Able to teach others how to perform	A lower resting metabolic rate (RMR)	Degree of fat-free mass (FFM) is crucial for RMR	Genetic predisposition in addition to inactivity and overabundance of food	All of the above	Body Mass Index (BMI)	Percentiles	Male 34 years old, BMI 35 kg/m2, diabetes type II, obstructive sleep apnea (OSAS)	5–10% weight loss from baseline weight	Combined endurance and resistance exercise	Combination of diet, exercise and CBT	Any diet can give the same weight reduction given equal negative energy balance and long-term compliance	An energy deficit of approximately 600 kcal/day	Approximately 15% of patients experience suboptimal weight loss or significant weight re-gain, following gastric bypass surgery (GBP)	Low levels of vitamin B12, vitamin D, calcium, and iron	Male infertility	45–60 min/day moderate intensity	30%
2020-07-19 17:41:05	2020-07-19 17:54:59	IP Address	[redacted]	16	833	False	2020-07-26 17:55:27	R_SQ1Fd2oHaXcEU5X					[redacted]	[redacted]	anonymous	EN	View Letter of Information & Consent Form	3 - Able to perform well	4 - Able to teach others how to perform	4 - Able to teach others how to perform	3 - Able to perform well	2 - Know something about, somewhat able to perform	3 - Able to perform well	4 - Able to teach others how to perform	3 - Able to perform well	2 - Know something about, somewhat able to perform	2 - Know something about, somewhat able to perform	2 - Know something about, somewhat able to perform	1 - Know very little about, not able to perform	2 - Know something about, somewhat able to perform	2 - Know something about, somewhat able to perform	2 - Know something about, somewhat able to perform
2020-07-19 17:59:03	2020-07-19 18:11:49	IP Address	[redacted]	33	766	False	2020-07-26 18:12:11	R_241LfpJHihAaL8L					[redacted]	[redacted]	anonymous	EN	View Letter of Information & Consent Form	2 - Know something about, somewhat able to perform	4 - Able to teach others how to perform	2 - Know something about, somewhat able to perform	1 - Know very little about, not able to perform	3 - Able to perform well	2 - Know something about, somewhat able to perform	2 - Know something about, somewhat able to perform	2 - Know something about, somewhat able to perform	2 - Know something about, somewhat able to perform	1 - Know very little about, not able to perform	1 - Know very little about, not able to perform	1 - Know very little about, not able to perform	1 - Know very little about, not able to perform	3 - Able to perform well	3 - Able to perform well	A higher total energy expenditure (TEE)	RMR accounts for approximately 50% of TEE in inactive individuals with obesity	Genetic predisposition in addition to inactivity and overabundance of food	All of the above	Body Mass Index (BMI)	Percentiles	Male 34 years old, BMI 35 kg/m2, diabetes type II, obstructive sleep apnea (OSAS)	A reduction in waist circumference (cm) by 10%	Exercising in the moderate intensity zone/fat burning zone	Combination of diet, exercise and CBT	Any diet can give the same weight reduction given equal negative energy balance and long-term compliance	An energy deficit of approximately 600 kcal/day	Gastric bypass surgery (GBP) does not produce more significant weight loss after two years, compared to lifestyle treatment of obesity	Low levels of vitamin B12, vitamin D, calcium, and iron	Osteoporosis	45–60 min/day moderate intensity	< 10%
2020-07-19 18:17:56	2020-07-19 19:51:10	IP Address	[redacted]	2	5594	False	2020-07-26 20:10:32	R_Ah47zowNnkfjlx7					[redacted]	[redacted]	anonymous	EN	View Letter of Information & Consent Form
2020-07-19 20:48:41	2020-07-19 21:04:53	IP Address	[redacted]	33	971	False	2020-07-26 21:04:55	R_0cAo4NvEwbkw4Lv					[redacted]	[redacted]	anonymous	EN	View Letter of Information & Consent Form	1 - Know very little about, not able to perform	2 - Know something about, somewhat able to perform	3 - Able to perform well	2 - Know something about, somewhat able to perform	2 - Know something about, somewhat able to perform	3 - Able to perform well	3 - Able to perform well	2 - Know something about, somewhat able to perform	3 - Able to perform well	3 - Able to perform well	3 - Able to perform well	1 - Know very little about, not able to perform	1 - Know very little about, not able to perform	3 - Able to perform well	2 - Know something about, somewhat able to perform	A lower resting metabolic rate (RMR)	RMR accounts for approximately 50% of TEE in inactive individuals with obesity	Genetic predisposition in addition to inactivity and overabundance of food	All of the above	Body Mass Index (BMI)	Percentiles	Female 38 years old, BMI 50 kg/m2, mild hypertension, knee and lower back pain	5–10% weight loss from baseline weight	Exercising in the moderate intensity zone/fat burning zone	Combination of diet, exercise and CBT	Mediterranean diet	Weight loss > 1.0 kg/week	Approximately 15% of patients experience suboptimal weight loss or significant weight re-gain, following gastric bypass surgery (GBP)	Low levels of vitamin B12, vitamin D, calcium, and iron	Male infertility	30 min/day moderate intensity	30%
2020-07-19 17:50:16	2020-07-20 06:48:55	IP Address	[redacted]	33	46719	False	2020-07-27 06:49:02	R_T4TAx62drPjGry9					[redacted]	[redacted]	anonymous	EN	View Letter of Information & Consent Form	1 - Know very little about, not able to perform	3 - Able to perform well	3 - Able to perform well	2 - Know something about, somewhat able to perform	3 - Able to perform well	3 - Able to perform well	2 - Know something about, somewhat able to perform	2 - Know something about, somewhat able to perform	3 - Able to perform well	2 - Know something about, somewhat able to perform	2 - Know something about, somewhat able to perform	2 - Know something about, somewhat able to perform	2 - Know something about, somewhat able to perform	4 - Able to teach others how to perform	3 - Able to perform well	A lower resting metabolic rate (RMR)	RMR accounts for approximately 50% of TEE in inactive individuals with obesity	Genetic predisposition in addition to inactivity and overabundance of food	All of the above	Body Mass Index (BMI)	Percentiles	Male 34 years old, BMI 35 kg/m2, diabetes type II, obstructive sleep apnea (OSAS)	A reduction in waist circumference (cm) by 10%	Combined endurance and resistance exercise	Combination of diet, exercise and CBT	Any diet can give the same weight reduction given equal negative energy balance and long-term compliance	An energy deficit of approximately 600 kcal/day	Approximately 95% of patients who undergo gastric bypass surgery (GBP) respond well in terms of weight loss	Low levels of vitamin B12, vitamin D, calcium, and iron	Male infertility	30 min/day moderate intensity	30%
2020-08-05 11:27:14	2020-08-05 11:31:09	IP Address	[redacted]	100	235	True	2020-08-05 11:31:09	R_Utqr0QQvT8Ae1up					[redacted]	[redacted]	anonymous	EN	View Letter of Information & Consent Form	2 - Know something about, somewhat able to perform	4 - Able to teach others how to perform	4 - Able to teach others how to perform	4 - Able to teach others how to perform	4 - Able to teach others how to perform	4 - Able to teach others how to perform	4 - Able to teach others how to perform	4 - Able to teach others how to perform	4 - Able to teach others how to perform	4 - Able to teach others how to perform	4 - Able to teach others how to perform	4 - Able to teach others how to perform	4 - Able to teach others how to perform	3 - Able to perform well	3 - Able to perform well	A higher total energy expenditure (TEE)	Degree of fat-free mass (FFM) is crucial for RMR	Genetic predisposition in addition to inactivity and overabundance of food	All of the above	Body Mass Index (BMI)	Percentiles	Female 38 years old, BMI 50 kg/m2, mild hypertension, knee and lower back pain	5–10% weight loss from baseline weight	Combined endurance and resistance exercise	Combination of diet and exercise	Any diet can give the same weight reduction given equal negative energy balance and long-term compliance	An energy deficit of approximately 600 kcal/day	Approximately 95% of patients who undergo gastric bypass surgery (GBP) respond well in terms of weight loss	Low levels of vitamin B12, vitamin D, calcium, and iron	Non-alcoholic fatty liver disease (NAFLD)	30 min/day moderate intensity	< 10%
2020-08-05 11:36:13	2020-08-05 11:42:18	IP Address	[redacted]	100	364	True	2020-08-05 11:42:18	R_33dO319KjRjGYND					[redacted]	[redacted]	anonymous	EN	View Letter of Information & Consent Form	3 - Able to perform well	3 - Able to perform well	3 - Able to perform well	3 - Able to perform well	2 - Know something about, somewhat able to perform	2 - Know something about, somewhat able to perform	2 - Know something about, somewhat able to perform	2 - Know something about, somewhat able to perform	4 - Able to teach others how to perform	3 - Able to perform well	3 - Able to perform well	3 - Able to perform well	3 - Able to perform well	1 - Know very little about, not able to perform	2 - Know something about, somewhat able to perform	A higher total energy expenditure (TEE)	Degree of fat-free mass (FFM) is crucial for RMR	Genetic predisposition in addition to inactivity and overabundance of food	All of the above	Body Mass Index (BMI)	Percentiles	Female 38 years old, BMI 50 kg/m2, mild hypertension, knee and lower back pain	5–10% weight loss from baseline weight	Combined endurance and resistance exercise	Combination of diet, exercise and CBT	Mediterranean diet	An energy deficit of approximately 600 kcal/day	Approximately 15% of patients experience suboptimal weight loss or significant weight re-gain, following gastric bypass surgery (GBP)	Low levels of vitamin B12, vitamin D, calcium, and iron	Osteoporosis	30 min/day moderate intensity	30%
2020-08-05 11:44:57	2020-08-05 11:47:54	IP Address	[redacted]	100	176	True	2020-08-05 11:47:54	R_30caJAxtAWuAf3f					[redacted]	[redacted]	anonymous	EN	View Letter of Information & Consent Form	2 - Know something about, somewhat able to perform	3 - Able to perform well	2 - Know something about, somewhat able to perform	2 - Know something about, somewhat able to perform	2 - Know something about, somewhat able to perform	3 - Able to perform well	3 - Able to perform well	2 - Know something about, somewhat able to perform	2 - Know something about, somewhat able to perform	2 - Know something about, somewhat able to perform	2 - Know something about, somewhat able to perform	3 - Able to perform well	2 - Know something about, somewhat able to perform	2 - Know something about, somewhat able to perform	2 - Know something about, somewhat able to perform	A higher total energy expenditure (TEE)	RMR is not affected by gender, age or BMI	Genetics	Reduction in resting metabolic rate (RMR) and a decrease in energy expenditure related to physical activity	Presence of comorbidities	Percentiles	Male 34 years old, BMI 35 kg/m2, diabetes type II, obstructive sleep apnea (OSAS)	5–10% weight loss from baseline weight	Resistance exercise	Combination of diet and exercise	Mediterranean diet	< 20% of the energy in the diet comes from fat as a macronutrient	Gastric bypass surgery (GBP) does not produce more significant weight loss after two years, compared to lifestyle treatment of obesity	Dyslipidemia	Male infertility	10 min bouts with high intensity, 3 times/week	20%
2020-08-05 11:47:30	2020-08-05 12:02:31	IP Address	[redacted]	100	900	True	2020-08-05 12:02:31	R_pgfW7lHuSqhp13H					[redacted]	[redacted]	anonymous	EN	View Letter of Information & Consent Form	2 - Know something about, somewhat able to perform	3 - Able to perform well	3 - Able to perform well	3 - Able to perform well	2 - Know something about, somewhat able to perform	2 - Know something about, somewhat able to perform	2 - Know something about, somewhat able to perform	2 - Know something about, somewhat able to perform	3 - Able to perform well	3 - Able to perform well	2 - Know something about, somewhat able to perform	3 - Able to perform well	2 - Know something about, somewhat able to perform	2 - Know something about, somewhat able to perform	2 - Know something about, somewhat able to perform	A lower resting metabolic rate (RMR)	Degree of fat-free mass (FFM) is crucial for RMR	Genetic predisposition in addition to inactivity and overabundance of food	All of the above	Body Mass Index (BMI)	Percentiles	Male 36 years old, BMI 45 kg/m2, impaired fasting glucose, mild depression	A reduction in BMI category (e.g. from WHO class III to WHO class II)	Combined endurance and resistance exercise	Combination of diet, exercise and CBT	Low carbohydrate – high fat (LCHF)	< 20% of the energy in the diet comes from fat as a macronutrient	Gastric bypass surgery (GBP) does not produce more significant weight loss after two years, compared to lifestyle treatment of obesity	Low levels of vitamin B12, vitamin D, calcium, and iron	Osteoporosis	45–60 min/day moderate intensity	20%
2020-08-05 12:13:07	2020-08-05 12:18:03	IP Address	[redacted]	100	296	True	2020-08-05 12:18:04	R_3hEfZ6xR2XLWzaI					[redacted]	[redacted]	anonymous	EN	View Letter of Information & Consent Form	2 - Know something about, somewhat able to perform	2 - Know something about, somewhat able to perform	2 - Know something about, somewhat able to perform	2 - Know something about, somewhat able to perform	2 - Know something about, somewhat able to perform	2 - Know something about, somewhat able to perform	2 - Know something about, somewhat able to perform	2 - Know something about, somewhat able to perform	2 - Know something about, somewhat able to perform	2 - Know something about, somewhat able to perform	2 - Know something about, somewhat able to perform	2 - Know something about, somewhat able to perform	2 - Know something about, somewhat able to perform	2 - Know something about, somewhat able to perform	2 - Know something about, somewhat able to perform	Lower total energy expenditure (TEE) during physical activity given similar intensity and duration	RMR is not affected by gender, age or BMI	Genetic predisposition in addition to inactivity and overabundance of food	All of the above	Body Mass Index (BMI)	Percentiles	Male 34 years old, BMI 35 kg/m2, diabetes type II, obstructive sleep apnea (OSAS)	5–10% weight loss from baseline weight	Combined endurance and resistance exercise	Combination of diet, exercise and CBT	Any diet can give the same weight reduction given equal negative energy balance and long-term compliance	An energy deficit of approximately 600 kcal/day	Gastric bypass surgery (GBP) improves metabolic risk profile, but not primarily cardiovascular risk	Dyslipidemia	Diabetes Mellitus Type II (DM2)	30 min/day moderate intensity	< 10%
2020-08-05 12:54:01	2020-08-05 13:03:26	IP Address	[redacted]	100	565	True	2020-08-05 13:03:26	R_2dnomdJnYeKgHn2					[redacted]	[redacted]	anonymous	EN	View Letter of Information & Consent Form	3 - Able to perform well	3 - Able to perform well	3 - Able to perform well	3 - Able to perform well	3 - Able to perform well	3 - Able to perform well	2 - Know something about, somewhat able to perform	3 - Able to perform well	3 - Able to perform well	2 - Know something about, somewhat able to perform	3 - Able to perform well	2 - Know something about, somewhat able to perform	2 - Know something about, somewhat able to perform	2 - Know something about, somewhat able to perform	3 - Able to perform well	Lower total energy expenditure (TEE) during physical activity given similar intensity and duration	RMR accounts for approximately 50% of TEE in inactive individuals with obesity	Genetic predisposition in addition to inactivity and overabundance of food	All of the above	Body Mass Index (BMI)	Percentiles	Male 34 years old, BMI 35 kg/m2, diabetes type II, obstructive sleep apnea (OSAS)	5–10% weight loss from baseline weight	4 × 4 high-intensity interval training (HIIT)	Combination of diet and exercise	Any diet can give the same weight reduction given equal negative energy balance and long-term compliance	An energy deficit of approximately 600 kcal/day	Approximately 15% of patients experience suboptimal weight loss or significant weight re-gain, following gastric bypass surgery (GBP)	Low levels of vitamin B12, vitamin D, calcium, and iron	Male infertility	45–60 min/day moderate intensity	< 10%
2020-08-05 12:59:09	2020-08-05 13:08:42	IP Address	[redacted]	100	573	True	2020-08-05 13:08:42	R_2woyUV9sF77m74I					[redacted]	[redacted]	anonymous	EN	View Letter of Information & Consent Form	4 - Able to teach others how to perform	4 - Able to teach others how to perform	2 - Know something about, somewhat able to perform	2 - Know something about, somewhat able to perform	2 - Know something about, somewhat able to perform	2 - Know something about, somewhat able to perform	1 - Know very little about, not able to perform	2 - Know something about, somewhat able to perform	4 - Able to teach others how to perform	4 - Able to teach others how to perform	4 - Able to teach others how to perform	4 - Able to teach others how to perform	2 - Know something about, somewhat able to perform	2 - Know something about, somewhat able to perform	2 - Know something about, somewhat able to perform	A higher total energy expenditure (TEE)	Degree of fat-free mass (FFM) is crucial for RMR	Genetic predisposition in addition to inactivity and overabundance of food	All of the above	Body Mass Index (BMI)	Percentiles	Male 36 years old, BMI 45 kg/m2, impaired fasting glucose, mild depression	5–10% weight loss from baseline weight	Combined endurance and resistance exercise	Combination of diet, exercise and CBT	Any diet can give the same weight reduction given equal negative energy balance and long-term compliance	An energy deficit of approximately 600 kcal/day	Approximately 95% of patients who undergo gastric bypass surgery (GBP) respond well in terms of weight loss	Low levels of vitamin B12, vitamin D, calcium, and iron	Non-alcoholic fatty liver disease (NAFLD)	30 min/day moderate intensity	30%
2020-08-05 14:58:40	2020-08-05 15:05:05	IP Address	[redacted]	100	385	True	2020-08-05 15:05:06	R_3Ppp6QtB6cxd1ZA					[redacted]	[redacted]	anonymous	EN	View Letter of Information & Consent Form	3 - Able to perform well	3 - Able to perform well	3 - Able to perform well	3 - Able to perform well	2 - Know something about, somewhat able to perform	3 - Able to perform well	2 - Know something about, somewhat able to perform	1 - Know very little about, not able to perform	3 - Able to perform well	2 - Know something about, somewhat able to perform	3 - Able to perform well	3 - Able to perform well	2 - Know something about, somewhat able to perform	3 - Able to perform well	3 - Able to perform well	A lower resting metabolic rate (RMR)	Degree of fat-free mass (FFM) is crucial for RMR	Genetic predisposition in addition to inactivity and overabundance of food	Increase in hunger sensation and a decrease in satiety due to physiological adaptations to appetite control systems	Body Mass Index (BMI)	Percentiles	Male 34 years old, BMI 35 kg/m2, diabetes type II, obstructive sleep apnea (OSAS)	5–10% weight loss from baseline weight	Combined endurance and resistance exercise	Combination of diet and exercise	Any diet can give the same weight reduction given equal negative energy balance and long-term compliance	An energy deficit of approximately 600 kcal/day	Approximately 15% of patients experience suboptimal weight loss or significant weight re-gain, following gastric bypass surgery (GBP)	Low levels of vitamin B12, vitamin D, calcium, and iron	Osteoporosis	45–60 min/day moderate intensity	20%
2020-08-05 15:14:21	2020-08-05 15:34:14	IP Address	[redacted]	100	1193	True	2020-08-05 15:34:15	R_2E4qAPQZnLHQcpS					[redacted]	[redacted]	anonymous	EN	View Letter of Information & Consent Form	2 - Know something about, somewhat able to perform	3 - Able to perform well	3 - Able to perform well	2 - Know something about, somewhat able to perform	1 - Know very little about, not able to perform	3 - Able to perform well	2 - Know something about, somewhat able to perform	2 - Know something about, somewhat able to perform	3 - Able to perform well	2 - Know something about, somewhat able to perform	2 - Know something about, somewhat able to perform	2 - Know something about, somewhat able to perform	2 - Know something about, somewhat able to perform	2 - Know something about, somewhat able to perform	2 - Know something about, somewhat able to perform	Lower total energy expenditure (TEE) during physical activity given similar intensity and duration	Exercise-induced energy expenditure accounts for approximately 50% of TEE in inactive individuals with obesity	Genetic predisposition in addition to inactivity and overabundance of food	All of the above	Body Mass Index (BMI)	Percentiles	Male 34 years old, BMI 35 kg/m2, diabetes type II, obstructive sleep apnea (OSAS)	A reduction in BMI category (e.g. from WHO class III to WHO class II)	Exercising in the moderate intensity zone/fat burning zone	Combination of diet, exercise and CBT	Any diet can give the same weight reduction given equal negative energy balance and long-term compliance	An energy deficit of approximately 600 kcal/day	Approximately 15% of patients experience suboptimal weight loss or significant weight re-gain, following gastric bypass surgery (GBP)	Low levels of vitamin B12, vitamin D, calcium, and iron	Male infertility	30 min high-intensity interval training (HIIT), 3 times/week	< 10%
2020-08-05 16:30:24	2020-08-05 16:39:32	IP Address	[redacted]	100	548	True	2020-08-05 16:39:33	R_3MmxRqydEH94kSG					[redacted]	[redacted]	anonymous	EN	View Letter of Information & Consent Form	2 - Know something about, somewhat able to perform	4 - Able to teach others how to perform	3 - Able to perform well	3 - Able to perform well	2 - Know something about, somewhat able to perform	2 - Know something about, somewhat able to perform	2 - Know something about, somewhat able to perform	2 - Know something about, somewhat able to perform	4 - Able to teach others how to perform	4 - Able to teach others how to perform	4 - Able to teach others how to perform	3 - Able to perform well	3 - Able to perform well	2 - Know something about, somewhat able to perform	3 - Able to perform well	A lower resting metabolic rate (RMR)	Degree of fat-free mass (FFM) is crucial for RMR	Genetic predisposition in addition to inactivity and overabundance of food	All of the above	Amount of visceral adipose tissue (VAT)	Percentiles	Female 38 years old, BMI 50 kg/m2, mild hypertension, knee and lower back pain	5–10% weight loss from baseline weight	Exercising in the moderate intensity zone/fat burning zone	Combination of diet, exercise and CBT	Any diet can give the same weight reduction given equal negative energy balance and long-term compliance	An energy deficit of approximately 600 kcal/day	Approximately 15% of patients experience suboptimal weight loss or significant weight re-gain, following gastric bypass surgery (GBP)	Low levels of vitamin B12, vitamin D, calcium, and iron	Diabetes Mellitus Type II (DM2)	30 min/day moderate intensity	< 10%
2020-08-05 18:05:21	2020-08-05 18:15:22	IP Address	[redacted]	100	600	True	2020-08-05 18:15:22	R_2VrrcKWH1UJo0Nu					[redacted]	[redacted]	anonymous	EN	View Letter of Information & Consent Form	3 - Able to perform well	4 - Able to teach others how to perform	4 - Able to teach others how to perform	3 - Able to perform well	2 - Know something about, somewhat able to perform	2 - Know something about, somewhat able to perform	2 - Know something about, somewhat able to perform	2 - Know something about, somewhat able to perform	3 - Able to perform well	2 - Know something about, somewhat able to perform	3 - Able to perform well	3 - Able to perform well	2 - Know something about, somewhat able to perform	2 - Know something about, somewhat able to perform	3 - Able to perform well	A higher total energy expenditure (TEE)	RMR accounts for approximately 50% of TEE in inactive individuals with obesity	Genetic predisposition in addition to inactivity and overabundance of food	All of the above	Body Mass Index (BMI)	Percentiles	Male 34 years old, BMI 35 kg/m2, diabetes type II, obstructive sleep apnea (OSAS)	5–10% weight loss from baseline weight	Exercising in the moderate intensity zone/fat burning zone	Combination of diet, exercise and CBT	Mediterranean diet	An energy deficit of approximately 600 kcal/day	Approximately 15% of patients experience suboptimal weight loss or significant weight re-gain, following gastric bypass surgery (GBP)	Low levels of vitamin B12, vitamin D, calcium, and iron	Osteoporosis	30 min/day moderate intensity	20%
2020-08-05 18:22:17	2020-08-05 18:42:12	IP Address	[redacted]	100	1194	True	2020-08-05 18:42:12	R_2bN7kcxSwvaKbFn					[redacted]	[redacted]	anonymous	EN	View Letter of Information & Consent Form	2 - Know something about, somewhat able to perform	4 - Able to teach others how to perform	3 - Able to perform well	3 - Able to perform well	2 - Know something about, somewhat able to perform	2 - Know something about, somewhat able to perform	3 - Able to perform well	3 - Able to perform well	3 - Able to perform well	2 - Know something about, somewhat able to perform	2 - Know something about, somewhat able to perform	3 - Able to perform well	3 - Able to perform well	2 - Know something about, somewhat able to perform	2 - Know something about, somewhat able to perform	A lower resting metabolic rate (RMR)	Degree of fat-free mass (FFM) is crucial for RMR	Genetic predisposition in addition to inactivity and overabundance of food	All of the above	Body Mass Index (BMI)	Percentiles	Male 36 years old, BMI 45 kg/m2, impaired fasting glucose, mild depression	5–10% weight loss from baseline weight	Exercising in the moderate intensity zone/fat burning zone	Combination of diet, exercise and CBT	Any diet can give the same weight reduction given equal negative energy balance and long-term compliance	An energy deficit of approximately 600 kcal/day	Gastric bypass surgery (GBP) does not produce more significant weight loss after two years, compared to lifestyle treatment of obesity	Low levels of vitamin B12, vitamin D, calcium, and iron	Male infertility	30 min/day moderate intensity	20%
2020-08-05 18:54:32	2020-08-05 19:11:26	IP Address	[redacted]	100	1013	True	2020-08-05 19:11:26	R_yxYFqhTm0aNzHFv					[redacted]	[redacted]	anonymous	EN	View Letter of Information & Consent Form	2 - Know something about, somewhat able to perform	3 - Able to perform well	3 - Able to perform well	4 - Able to teach others how to perform	3 - Able to perform well	2 - Know something about, somewhat able to perform	3 - Able to perform well	2 - Know something about, somewhat able to perform	3 - Able to perform well	3 - Able to perform well	3 - Able to perform well	4 - Able to teach others how to perform	3 - Able to perform well	3 - Able to perform well	3 - Able to perform well	A lower resting metabolic rate (RMR)	Degree of fat-free mass (FFM) is crucial for RMR	Genetic predisposition in addition to inactivity and overabundance of food	All of the above	Body Mass Index (BMI)	BMI curve	Male 36 years old, BMI 45 kg/m2, impaired fasting glucose, mild depression	5–10% weight loss from baseline weight	Combined endurance and resistance exercise	Combination of diet, exercise and CBT	Mediterranean diet	< 20% of the energy in the diet comes from fat as a macronutrient	Approximately 15% of patients experience suboptimal weight loss or significant weight re-gain, following gastric bypass surgery (GBP)	Low levels of vitamin B12, vitamin D, calcium, and iron	Male infertility	30 min/day moderate intensity	30%
2020-08-05 20:58:11	2020-08-05 21:10:39	IP Address	[redacted]	100	748	True	2020-08-05 21:10:40	R_2Qs5HtWMX4jmQcX					[redacted]	[redacted]	anonymous	EN	View Letter of Information & Consent Form	2 - Know something about, somewhat able to perform	3 - Able to perform well	1 - Know very little about, not able to perform	3 - Able to perform well	1 - Know very little about, not able to perform	3 - Able to perform well	2 - Know something about, somewhat able to perform	2 - Know something about, somewhat able to perform	4 - Able to teach others how to perform	3 - Able to perform well	4 - Able to teach others how to perform	3 - Able to perform well	2 - Know something about, somewhat able to perform	1 - Know very little about, not able to perform	1 - Know very little about, not able to perform	A higher total energy expenditure (TEE)	Degree of fat-free mass (FFM) is crucial for RMR	Genetic predisposition in addition to inactivity and overabundance of food	All of the above	Body Mass Index (BMI)	BMI curve	Male 34 years old, BMI 35 kg/m2, diabetes type II, obstructive sleep apnea (OSAS)	5–10% weight loss from baseline weight	Combined endurance and resistance exercise	Combination of diet, exercise and CBT	Any diet can give the same weight reduction given equal negative energy balance and long-term compliance	< 20% of the energy in the diet comes from fat as a macronutrient	Gastric bypass surgery (GBP) improves metabolic risk profile, but not primarily cardiovascular risk	Low levels of vitamin B12, vitamin D, calcium, and iron	Male infertility	30 min/day moderate intensity	< 10%
2020-08-08 17:02:36	2020-08-08 17:12:39	IP Address	[redacted]	100	602	True	2020-08-08 17:12:39	R_bNJaeLSJ1KSLsgV					[redacted]	[redacted]	anonymous	EN	View Letter of Information & Consent Form	2 - Know something about, somewhat able to perform	4 - Able to teach others how to perform	2 - Know something about, somewhat able to perform	2 - Know something about, somewhat able to perform	1 - Know very little about, not able to perform	2 - Know something about, somewhat able to perform	2 - Know something about, somewhat able to perform	1 - Know very little about, not able to perform	4 - Able to teach others how to perform	2 - Know something about, somewhat able to perform	2 - Know something about, somewhat able to perform	2 - Know something about, somewhat able to perform	2 - Know something about, somewhat able to perform	1 - Know very little about, not able to perform	2 - Know something about, somewhat able to perform	A lower resting metabolic rate (RMR)	RMR is not affected by gender, age or BMI	Genetic predisposition in addition to inactivity and overabundance of food	All of the above	Body Mass Index (BMI)	Percentiles	Male 34 years old, BMI 35 kg/m2, diabetes type II, obstructive sleep apnea (OSAS)	5–10% weight loss from baseline weight	Exercising in the moderate intensity zone/fat burning zone	Combination of diet and exercise	Any diet can give the same weight reduction given equal negative energy balance and long-term compliance	An energy deficit of approximately 600 kcal/day	Approximately 95% of patients who undergo gastric bypass surgery (GBP) respond well in terms of weight loss	Low levels of vitamin B12, vitamin D, calcium, and iron	Osteoporosis	30 min/day moderate intensity	< 10%
2020-08-05 11:24:51	2020-08-05 11:25:57	IP Address	[redacted]	16	65	False	2020-08-12 11:26:10	R_1n24NcUysoOVvPG					[redacted]	[redacted]	anonymous	EN	View Letter of Information & Consent Form	2 - Know something about, somewhat able to perform	3 - Able to perform well	2 - Know something about, somewhat able to perform	2 - Know something about, somewhat able to perform	2 - Know something about, somewhat able to perform	3 - Able to perform well	2 - Know something about, somewhat able to perform	2 - Know something about, somewhat able to perform	3 - Able to perform well	2 - Know something about, somewhat able to perform	2 - Know something about, somewhat able to perform	2 - Know something about, somewhat able to perform	2 - Know something about, somewhat able to perform	2 - Know something about, somewhat able to perform	2 - Know something about, somewhat able to perform
2020-08-05 11:25:32	2020-08-05 11:27:34	IP Address	[redacted]	16	121	False	2020-08-12 11:27:37	R_1IcKbgOw9dMxCuC					[redacted]	[redacted]	anonymous	EN	View Letter of Information & Consent Form	2 - Know something about, somewhat able to perform	4 - Able to teach others how to perform	3 - Able to perform well	2 - Know something about, somewhat able to perform	2 - Know something about, somewhat able to perform	2 - Know something about, somewhat able to perform	2 - Know something about, somewhat able to perform	2 - Know something about, somewhat able to perform	2 - Know something about, somewhat able to perform	2 - Know something about, somewhat able to perform	2 - Know something about, somewhat able to perform	2 - Know something about, somewhat able to perform	2 - Know something about, somewhat able to perform	3 - Able to perform well	3 - Able to perform well
2020-08-05 11:34:25	2020-08-05 11:40:48	IP Address	[redacted]	33	382	False	2020-08-12 11:40:59	R_BQGyJYxwKFn0bTz					[redacted]	[redacted]	anonymous	EN	View Letter of Information & Consent Form	3 - Able to perform well	4 - Able to teach others how to perform	4 - Able to teach others how to perform	3 - Able to perform well	3 - Able to perform well	3 - Able to perform well	2 - Know something about, somewhat able to perform	3 - Able to perform well	3 - Able to perform well	3 - Able to perform well	2 - Know something about, somewhat able to perform	2 - Know something about, somewhat able to perform	2 - Know something about, somewhat able to perform	2 - Know something about, somewhat able to perform	2 - Know something about, somewhat able to perform	A lower resting metabolic rate (RMR)	Degree of fat-free mass (FFM) is crucial for RMR	Genetic predisposition in addition to inactivity and overabundance of food	All of the above	Body Mass Index (BMI)	Percentiles	Male 36 years old, BMI 45 kg/m2, impaired fasting glucose, mild depression	A reduction in waist circumference (cm) by 10%	Combined endurance and resistance exercise	Combination of diet and exercise	Any diet can give the same weight reduction given equal negative energy balance and long-term compliance	An energy deficit of approximately 600 kcal/day	Approximately 95% of patients who undergo gastric bypass surgery (GBP) respond well in terms of weight loss	Low levels of vitamin B12, vitamin D, calcium, and iron	Osteoporosis	30 min/day moderate intensity	20%
2020-08-05 12:29:30	2020-08-05 12:33:54	IP Address	[redacted]	16	263	False	2020-08-12 12:33:57	R_2V7JgPAN6HyIcLI					[redacted]	[redacted]	anonymous	EN	View Letter of Information & Consent Form	2 - Know something about, somewhat able to perform	3 - Able to perform well	2 - Know something about, somewhat able to perform	2 - Know something about, somewhat able to perform	2 - Know something about, somewhat able to perform	1 - Know very little about, not able to perform	2 - Know something about, somewhat able to perform	2 - Know something about, somewhat able to perform	2 - Know something about, somewhat able to perform	2 - Know something about, somewhat able to perform	2 - Know something about, somewhat able to perform	2 - Know something about, somewhat able to perform	2 - Know something about, somewhat able to perform	2 - Know something about, somewhat able to perform	2 - Know something about, somewhat able to perform
2020-08-05 12:52:47	2020-08-05 12:53:52	IP Address	[redacted]	16	65	False	2020-08-12 12:54:13	R_3NxMnc9YobgPd63					[redacted]	[redacted]	anonymous	EN	View Letter of Information & Consent Form	2 - Know something about, somewhat able to perform	4 - Able to teach others how to perform	3 - Able to perform well	3 - Able to perform well	2 - Know something about, somewhat able to perform	4 - Able to teach others how to perform	3 - Able to perform well	3 - Able to perform well	3 - Able to perform well	2 - Know something about, somewhat able to perform	2 - Know something about, somewhat able to perform	3 - Able to perform well	2 - Know something about, somewhat able to perform	2 - Know something about, somewhat able to perform	3 - Able to perform well
2020-08-05 19:41:17	2020-08-05 19:44:21	IP Address	[redacted]	16	183	False	2020-08-12 19:44:31	R_2qwv9QIL5oCzFuu					[redacted]	[redacted]	anonymous	EN	View Letter of Information & Consent Form	1 - Know very little about, not able to perform	3 - Able to perform well	2 - Know something about, somewhat able to perform	2 - Know something about, somewhat able to perform	1 - Know very little about, not able to perform	2 - Know something about, somewhat able to perform	1 - Know very little about, not able to perform	2 - Know something about, somewhat able to perform	2 - Know something about, somewhat able to perform	1 - Know very little about, not able to perform	2 - Know something about, somewhat able to perform	2 - Know something about, somewhat able to perform	1 - Know very little about, not able to perform	2 - Know something about, somewhat able to perform	2 - Know something about, somewhat able to perform
2020-08-05 21:41:11	2020-08-05 21:46:25	IP Address	[redacted]	33	313	False	2020-08-12 21:46:27	R_bdV5kep9YoZZVWp					[redacted]	[redacted]	anonymous	EN	View Letter of Information & Consent Form	1 - Know very little about, not able to perform	3 - Able to perform well	2 - Know something about, somewhat able to perform	2 - Know something about, somewhat able to perform	2 - Know something about, somewhat able to perform	2 - Know something about, somewhat able to perform	2 - Know something about, somewhat able to perform	2 - Know something about, somewhat able to perform	2 - Know something about, somewhat able to perform	2 - Know something about, somewhat able to perform	2 - Know something about, somewhat able to perform	2 - Know something about, somewhat able to perform	2 - Know something about, somewhat able to perform	2 - Know something about, somewhat able to perform	2 - Know something about, somewhat able to perform	A lower resting metabolic rate (RMR)	Exercise-induced energy expenditure accounts for approximately 50% of TEE in inactive individuals with obesity	Genetic predisposition in addition to inactivity and overabundance of food	All of the above	Body Mass Index (BMI)	Percentiles	Male 34 years old, BMI 35 kg/m2, diabetes type II, obstructive sleep apnea (OSAS)	A reduction in BMI category (e.g. from WHO class III to WHO class II)	Exercising in the moderate intensity zone/fat burning zone	Combination of diet, exercise and CBT	Any diet can give the same weight reduction given equal negative energy balance and long-term compliance	< 20% of the energy in the diet comes from fat as a macronutrient	Approximately 95% of patients who undergo gastric bypass surgery (GBP) respond well in terms of weight loss	Low levels of vitamin B12, vitamin D, calcium, and iron	Male infertility	30 min/day moderate intensity	20%
2020-08-06 12:53:47	2020-08-06 12:58:24	IP Address	[redacted]	33	276	False	2020-08-13 12:58:25	R_1I7aEQ6ln0yglNc					[redacted]	[redacted]	anonymous	EN	View Letter of Information & Consent Form	2 - Know something about, somewhat able to perform	2 - Know something about, somewhat able to perform	3 - Able to perform well	3 - Able to perform well	3 - Able to perform well	3 - Able to perform well	4 - Able to teach others how to perform	3 - Able to perform well	3 - Able to perform well	3 - Able to perform well	4 - Able to teach others how to perform	4 - Able to teach others how to perform	3 - Able to perform well	3 - Able to perform well	3 - Able to perform well	A lower resting metabolic rate (RMR)	Degree of fat-free mass (FFM) is crucial for RMR	Genetic predisposition in addition to inactivity and overabundance of food	All of the above	Body Mass Index (BMI)	Percentiles	Female 38 years old, BMI 50 kg/m2, mild hypertension, knee and lower back pain	A reduction in waist circumference (cm) by 10%	Combined endurance and resistance exercise	Combination of diet and exercise	Low carbohydrate – high fat (LCHF)	An energy deficit of approximately 600 kcal/day	Approximately 15% of patients experience suboptimal weight loss or significant weight re-gain, following gastric bypass surgery (GBP)	Low levels of vitamin B12, vitamin D, calcium, and iron	Male infertility	30 min/day moderate intensity	30%
2020-08-06 17:51:08	2020-08-06 18:50:04	IP Address	[redacted]	2	3535	False	2020-08-13 18:50:24	R_27PDMfnAJqMQuHm					[redacted]	[redacted]	anonymous	EN	View Letter of Information & Consent Form
2020-08-07 19:41:00	2020-08-07 20:30:04	IP Address	[redacted]	16	2944	False	2020-08-14 20:30:13	R_29cVQhEwOyijRXU					[redacted]	[redacted]	anonymous	EN	View Letter of Information & Consent Form	2 - Know something about, somewhat able to perform	4 - Able to teach others how to perform	3 - Able to perform well	2 - Know something about, somewhat able to perform	3 - Able to perform well	3 - Able to perform well	2 - Know something about, somewhat able to perform	3 - Able to perform well	3 - Able to perform well	2 - Know something about, somewhat able to perform	3 - Able to perform well	2 - Know something about, somewhat able to perform	2 - Know something about, somewhat able to perform	3 - Able to perform well	2 - Know something about, somewhat able to perform
2020-08-08 20:03:52	2020-08-08 20:09:04	IP Address	[redacted]	33	311	False	2020-08-15 20:09:11	R_BRNvp6XJ4vjnkNH					[redacted]	[redacted]	anonymous	EN	View Letter of Information & Consent Form	1 - Know very little about, not able to perform	3 - Able to perform well	2 - Know something about, somewhat able to perform	1 - Know very little about, not able to perform	2 - Know something about, somewhat able to perform	1 - Know very little about, not able to perform	1 - Know very little about, not able to perform	1 - Know very little about, not able to perform	2 - Know something about, somewhat able to perform	2 - Know something about, somewhat able to perform	2 - Know something about, somewhat able to perform	2 - Know something about, somewhat able to perform	1 - Know very little about, not able to perform	1 - Know very little about, not able to perform	1 - Know very little about, not able to perform	A higher total energy expenditure (TEE)	Exercise-induced energy expenditure accounts for approximately 50% of TEE in inactive individuals with obesity	Endocrine causes	All of the above	Body composition (fat-free mass vs. fat mass)	Percentiles	Male 36 years old, BMI 45 kg/m2, impaired fasting glucose, mild depression	5–10% weight loss from baseline weight	Exercising in the moderate intensity zone/fat burning zone	Combination of diet, exercise and CBT	Any diet can give the same weight reduction given equal negative energy balance and long-term compliance	An energy deficit of approximately 600 kcal/day	Approximately 95% of patients who undergo gastric bypass surgery (GBP) respond well in terms of weight loss	Low levels of vitamin B12, vitamin D, calcium, and iron	Osteoporosis	45–60 min/day moderate intensity	20%
2020-08-20 08:41:19	2020-08-20 08:42:45	IP Address	[redacted]	16	86	False	2020-08-27 08:43:09	R_2BybsHsq0JJMVKV					[redacted]	[redacted]	anonymous	EN	View Letter of Information & Consent Form	2 - Know something about, somewhat able to perform	4 - Able to teach others how to perform	3 - Able to perform well	3 - Able to perform well	4 - Able to teach others how to perform	3 - Able to perform well	2 - Know something about, somewhat able to perform	2 - Know something about, somewhat able to perform	4 - Able to teach others how to perform	3 - Able to perform well	3 - Able to perform well	3 - Able to perform well	3 - Able to perform well	2 - Know something about, somewhat able to perform	3 - Able to perform well
2020-10-08 13:53:44	2020-10-08 16:25:32	IP Address	[redacted]	100	9107	True	2020-10-08 16:25:32	R_u8s8oNrRqwrLErf					[redacted]	[redacted]	anonymous	EN	View Letter of Information & Consent Form	3 - Able to perform well	4 - Able to teach others how to perform	3 - Able to perform well	2 - Know something about, somewhat able to perform	2 - Know something about, somewhat able to perform	2 - Know something about, somewhat able to perform	2 - Know something about, somewhat able to perform	2 - Know something about, somewhat able to perform	3 - Able to perform well	2 - Know something about, somewhat able to perform	1 - Know very little about, not able to perform	2 - Know something about, somewhat able to perform	2 - Know something about, somewhat able to perform	3 - Able to perform well	2 - Know something about, somewhat able to perform	A higher total energy expenditure (TEE)	Degree of fat-free mass (FFM) is crucial for RMR	Genetic predisposition in addition to inactivity and overabundance of food	All of the above	Body Mass Index (BMI)	Percentiles	Male 34 years old, BMI 35 kg/m2, diabetes type II, obstructive sleep apnea (OSAS)	5–10% weight loss from baseline weight	Exercising in the moderate intensity zone/fat burning zone	Combination of diet, exercise and CBT	Any diet can give the same weight reduction given equal negative energy balance and long-term compliance	An energy deficit of approximately 600 kcal/day	Approximately 95% of patients who undergo gastric bypass surgery (GBP) respond well in terms of weight loss	Low levels of vitamin B12, vitamin D, calcium, and iron	Male infertility	30 min/day moderate intensity	20%
[truncated: 4 more columns]

## Sheet: 2. MacStudsData
StartDate	EndDate	Status	IPAddress	Progress	Duration (in seconds)	Finished	RecordedDate	ResponseId	RecipientLastName	RecipientFirstName	RecipientEmail	ExternalReference	LocationLatitude	LocationLongitude	DistributionChannel	UserLanguage	Pre	-Q1	-Q2	-Q3	-Q4	-Q5	-Q6	-Q7	-Q8	-Q9	-Q10	-Q11	-Q12	-Q13	-Q14	-Q15	Q1	Q2	Q3	Q4	Q5	Q6	Q7	Q8	Q9	Q10	Q11	Q12	Q13	Q14	Q15	Q16	Q17
Start Date	End Date	Response Type	IP Address	Progress	Duration (in seconds)	Finished	Recorded Date	Response ID	Recipient Last Name	Recipient First Name	Recipient Email	External Data Reference	Location Latitude	Location Longitude	Distribution Channel	User Language	The following questions are designed to assess how much you know about obesity, and how confident you feel in managing patients with obesity. There are 18 questions assessing knowledge, and 15 questions assessing confidence. The survey takes approximately 10 minutes to complete. Completion of the survey will enter you into a lottery to win a $200 visa gift card. We greatly appreciate your partici…	1. Using 24-hour recall, food record, or food frequency to obtain diet history	2. Determining body mass index (BMI) from weight and height measurements	3. Assessing diet for common unhealthy behaviours associated with obesity (e.g. sweetened beverages, nutritional quality of snacks, frequent meals from fast food restaurants, etc.)	4. Ascertaining each patient’s readiness and ability to work on weight loss according to health beliefs and stage of change	5. Recognizing and screening for common psychosocial problems in patients with obesity including depression, emotional eating, and binge eating	6. Taking a targeted history and conducting a physical examination to identify common co-morbidities of obesity (e.g. arthritis, diabetes, PCOS)	7. Discussing the effects of obesity on present and future health and personalizing risk to each patient	8. Responding to a patient’s questions regarding treatment options including behaviour change, medications, and surgery	9. Assessing a patient's current level of physical activity and providing guidance for setting physical activity goals for optimal health	10. Assisting a patient in setting realistic goals for weight loss based on making permanent lifestyle changes	11. Prescribing a plan for exercise / physical activity	12. Using motivational interviewing to change behaviour	13. Providing brief counselling intervention to help a patient lose weight	14. Recognizing and referring patients with eating disorders	15. Collaborating with registered dieticians and referring to community nutrition resources when appropriate	1. Which of the following best characterizes people with obesity (BMI ≥ 30 kg/m2) compared to normal-weight individuals?	2. Which of the following is correct in terms of total energy expenditure (TEE) and resting metabolic rate (RMR)?	3. Which of the following is considered to be the main reason for an increase in obesity?	4. Weight gain (WG) after a period of weight loss (WL), is one of the most profound challenges in obesity management. Which of the following alternatives represents the most likely contributor?	5. Which diagnostic criterion regarding obesity represents the current standard?	6. When diagnosing obesity in children, which of the following tools is considered to be the best one to use?	7. Which of the following patients would you most likely prioritize in terms of treatment for obesity?	8. Which alternative in terms of reduction in body weight is considered to give significant improvements in health?	9. What is considered to be the optimal form of exercise for treating obesity?	10. What is considered to be the optimal strategy for lifestyle treatment of obesity?	11. When considering long-term weight reduction, which diet is believed to be the most effective?	12. Which of the following is considered to be the most appropriate recommendation when looking at conservative treatment of obesity?	13. Which of the following is most correct when looking at long-term outcomes of gastric bypass surgery (GBP) as treatment for obesity?	14. Which of the following represents the most common complication experienced after gastric bypass surgery (GBP)?	15. Which of the following is least associated with obesity?	16. What level of physical activity is recommended for individuals with obesity in order to maintain weight loss?	17. On average, what percentage of individuals who have lost weight through lifestyle changes are able to maintain clinically significant weight loss for at least 1 year?
2020-09-30 15:10:46	2020-09-30 15:17:38	IP Address	[redacted]	100	412	True	2020-09-30 15:17:38	R_AvucnsUviNNLz5T					[redacted]	[redacted]	anonymous	EN	View Letter of Information & Consent Form	1 - Know very little about, not able to perform	4 - Able to teach others how to perform	2 - Know something about, somewhat able to perform	2 - Know something about, somewhat able to perform	3 - Able to perform well	3 - Able to perform well	3 - Able to perform well	3 - Able to perform well	2 - Know something about, somewhat able to perform	3 - Able to perform well	3 - Able to perform well	3 - Able to perform well	3 - Able to perform well	3 - Able to perform well	3 - Able to perform well	A decrease in carbohydrate metabolism	Degree of fat-free mass (FFM) is crucial for RMR	Increasing use of medications that can lead to weight gain	Increase in hunger sensation and a decrease in satiety due to physiological adaptations to appetite control systems	Amount of visceral adipose tissue (VAT)	Percentiles	Male 34 years old, BMI 35 kg/m2, diabetes type II, obstructive sleep apnea (OSAS)	A reduction in BMI category (e.g. from WHO class III to WHO class II)	Exercising in the moderate intensity zone/fat burning zone	Cognitive behavioral therapy (CBT)	Mediterranean diet	Weight loss > 1.0 kg/week	Gastric bypass surgery (GBP) does not produce more significant weight loss after two years, compared to lifestyle treatment of obesity	Low levels of vitamin B12, vitamin D, calcium, and iron	Male infertility	45–60 min/day moderate intensity	30%
2020-09-30 15:13:03	2020-09-30 15:22:20	IP Address	[redacted]	100	556	True	2020-09-30 15:22:20	R_x5ywE2aO7RgNKcV					[redacted]	[redacted]	anonymous	EN	View Letter of Information & Consent Form	2 - Know something about, somewhat able to perform	4 - Able to teach others how to perform	3 - Able to perform well	3 - Able to perform well	2 - Know something about, somewhat able to perform	3 - Able to perform well	3 - Able to perform well	2 - Know something about, somewhat able to perform	3 - Able to perform well	2 - Know something about, somewhat able to perform	2 - Know something about, somewhat able to perform	2 - Know something about, somewhat able to perform	2 - Know something about, somewhat able to perform	3 - Able to perform well	3 - Able to perform well	A lower resting metabolic rate (RMR)	Degree of fat-free mass (FFM) is crucial for RMR	Genetic predisposition in addition to inactivity and overabundance of food	Reduction in resting metabolic rate (RMR) and a decrease in energy expenditure related to physical activity	Body Mass Index (BMI)	Percentiles	Male 34 years old, BMI 35 kg/m2, diabetes type II, obstructive sleep apnea (OSAS)	5–10% weight loss from baseline weight	Combined endurance and resistance exercise	Combination of diet and exercise	Any diet can give the same weight reduction given equal negative energy balance and long-term compliance	An energy deficit of approximately 600 kcal/day	Gastric bypass surgery (GBP) improves metabolic risk profile, but not primarily cardiovascular risk	Low levels of vitamin B12, vitamin D, calcium, and iron	Osteoporosis	30 min/day moderate intensity	20%
2020-09-30 15:59:40	2020-09-30 16:19:29	IP Address	[redacted]	100	1188	True	2020-09-30 16:19:29	R_2TpFD1NhtLnpd5w					[redacted]	[redacted]	anonymous	EN	View Letter of Information & Consent Form	2 - Know something about, somewhat able to perform	4 - Able to teach others how to perform	4 - Able to teach others how to perform	1 - Know very little about, not able to perform	1 - Know very little about, not able to perform	3 - Able to perform well	2 - Know something about, somewhat able to perform	2 - Know something about, somewhat able to perform	2 - Know something about, somewhat able to perform	2 - Know something about, somewhat able to perform	2 - Know something about, somewhat able to perform	2 - Know something about, somewhat able to perform	2 - Know something about, somewhat able to perform	3 - Able to perform well	3 - Able to perform well	A lower resting metabolic rate (RMR)	Degree of fat-free mass (FFM) is crucial for RMR	Genetic predisposition in addition to inactivity and overabundance of food	Reduction in resting metabolic rate (RMR) and a decrease in energy expenditure related to physical activity	Body Mass Index (BMI)	Percentiles	Male 34 years old, BMI 35 kg/m2, diabetes type II, obstructive sleep apnea (OSAS)	5–10% weight loss from baseline weight	4 × 4 high-intensity interval training (HIIT)	Changing dietary habits	Any diet can give the same weight reduction given equal negative energy balance and long-term compliance	An energy deficit of approximately 600 kcal/day	Approximately 95% of patients who undergo gastric bypass surgery (GBP) respond well in terms of weight loss	Hypertension	Osteoporosis	10 min bouts with high intensity, 3 times/week	30%
2020-09-30 15:03:02	2020-09-30 16:47:51	IP Address	[redacted]	100	6288	True	2020-09-30 16:47:51	R_YVWyHigsKtd6HWV					[redacted]	[redacted]	anonymous	EN	View Letter of Information & Consent Form	1 - Know very little about, not able to perform	3 - Able to perform well	3 - Able to perform well	2 - Know something about, somewhat able to perform	2 - Know something about, somewhat able to perform	2 - Know something about, somewhat able to perform	3 - Able to perform well	2 - Know something about, somewhat able to perform	1 - Know very little about, not able to perform	1 - Know very little about, not able to perform	2 - Know something about, somewhat able to perform	1 - Know very little about, not able to perform	1 - Know very little about, not able to perform	2 - Know something about, somewhat able to perform	1 - Know very little about, not able to perform	A lower resting metabolic rate (RMR)	RMR accounts for approximately 50% of TEE in inactive individuals with obesity	Genetic predisposition in addition to inactivity and overabundance of food	All of the above	Body Mass Index (BMI)	BMI curve	Male 34 years old, BMI 35 kg/m2, diabetes type II, obstructive sleep apnea (OSAS)	5–10% weight loss from baseline weight	Combined endurance and resistance exercise	Combination of diet, exercise and CBT	Any diet can give the same weight reduction given equal negative energy balance and long-term compliance	An energy deficit of approximately 600 kcal/day	Approximately 95% of patients who undergo gastric bypass surgery (GBP) respond well in terms of weight loss	Low levels of vitamin B12, vitamin D, calcium, and iron	Osteoporosis	30 min/day moderate intensity	20%
2020-09-30 17:18:12	2020-09-30 18:26:52	IP Address	[redacted]	100	4119	True	2020-09-30 18:26:52	R_3DuMdaWqPOdNomP					[redacted]	[redacted]	anonymous	EN	View Letter of Information & Consent Form	2 - Know something about, somewhat able to perform	4 - Able to teach others how to perform	2 - Know something about, somewhat able to perform	2 - Know something about, somewhat able to perform	3 - Able to perform well	3 - Able to perform well	2 - Know something about, somewhat able to perform	1 - Know very little about, not able to perform	2 - Know something about, somewhat able to perform	2 - Know something about, somewhat able to perform	2 - Know something about, somewhat able to perform	1 - Know very little about, not able to perform	1 - Know very little about, not able to perform	3 - Able to perform well	1 - Know very little about, not able to perform	A higher total energy expenditure (TEE)	RMR accounts for approximately 50% of TEE in inactive individuals with obesity	Genetic predisposition in addition to inactivity and overabundance of food	All of the above	Body Mass Index (BMI)	Percentiles	Male 34 years old, BMI 35 kg/m2, diabetes type II, obstructive sleep apnea (OSAS)	5–10% weight loss from baseline weight	Combined endurance and resistance exercise	Combination of diet, exercise and CBT	Any diet can give the same weight reduction given equal negative energy balance and long-term compliance	An energy deficit of approximately 600 kcal/day	Approximately 95% of patients who undergo gastric bypass surgery (GBP) respond well in terms of weight loss	Low levels of vitamin B12, vitamin D, calcium, and iron	Osteoporosis	30 min/day moderate intensity	< 10%
2020-09-30 18:33:24	2020-09-30 18:43:54	IP Address	[redacted]	100	629	True	2020-09-30 18:43:54	R_3NCzGBp3cT0c9yU					[redacted]	[redacted]	anonymous	EN	View Letter of Information & Consent Form	2 - Know something about, somewhat able to perform	3 - Able to perform well	4 - Able to teach others how to perform	3 - Able to perform well	2 - Know something about, somewhat able to perform	2 - Know something about, somewhat able to perform	2 - Know something about, somewhat able to perform	2 - Know something about, somewhat able to perform	2 - Know something about, somewhat able to perform	2 - Know something about, somewhat able to perform	3 - Able to perform well	3 - Able to perform well	2 - Know something about, somewhat able to perform	2 - Know something about, somewhat able to perform	3 - Able to perform well	A higher total energy expenditure (TEE)	Degree of fat-free mass (FFM) is crucial for RMR	Genetic predisposition in addition to inactivity and overabundance of food	All of the above	Body Mass Index (BMI)	Percentiles	Male 36 years old, BMI 45 kg/m2, impaired fasting glucose, mild depression	5–10% weight loss from baseline weight	Exercising in the moderate intensity zone/fat burning zone	Combination of diet, exercise and CBT	Any diet can give the same weight reduction given equal negative energy balance and long-term compliance	< 20% of the energy in the diet comes from fat as a macronutrient	Gastric bypass surgery (GBP) does not produce more significant weight loss after two years, compared to lifestyle treatment of obesity	Low levels of vitamin B12, vitamin D, calcium, and iron	Male infertility	30 min/day moderate intensity	20%
2020-09-30 19:16:39	2020-09-30 19:22:47	IP Address	[redacted]	100	367	True	2020-09-30 19:22:48	R_33a0K35nJkGLgZM					[redacted]	[redacted]	anonymous	EN	View Letter of Information & Consent Form	4 - Able to teach others how to perform	4 - Able to teach others how to perform	4 - Able to teach others how to perform	4 - Able to teach others how to perform	4 - Able to teach others how to perform	2 - Know something about, somewhat able to perform	2 - Know something about, somewhat able to perform	2 - Know something about, somewhat able to perform	4 - Able to teach others how to perform	4 - Able to teach others how to perform	4 - Able to teach others how to perform	4 - Able to teach others how to perform	4 - Able to teach others how to perform	4 - Able to teach others how to perform	4 - Able to teach others how to perform	A lower resting metabolic rate (RMR)	Degree of fat-free mass (FFM) is crucial for RMR	Genetic predisposition in addition to inactivity and overabundance of food	All of the above	Body Mass Index (BMI)	Percentiles	Male 34 years old, BMI 35 kg/m2, diabetes type II, obstructive sleep apnea (OSAS)	5–10% weight loss from baseline weight	Combined endurance and resistance exercise	Combination of diet, exercise and CBT	Any diet can give the same weight reduction given equal negative energy balance and long-term compliance	< 20% of the energy in the diet comes from fat as a macronutrient	Approximately 15% of patients experience suboptimal weight loss or significant weight re-gain, following gastric bypass surgery (GBP)	Low levels of vitamin B12, vitamin D, calcium, and iron	Osteoporosis	30 min high-intensity interval training (HIIT), 3 times/week	< 10%
2020-09-30 18:03:32	2020-09-30 19:30:29	IP Address	[redacted]	100	5216	True	2020-09-30 19:30:29	R_1es35r1BZrvNNFA					[redacted]	[redacted]	anonymous	EN	View Letter of Information & Consent Form	3 - Able to perform well	4 - Able to teach others how to perform	2 - Know something about, somewhat able to perform	3 - Able to perform well	2 - Know something about, somewhat able to perform	2 - Know something about, somewhat able to perform	3 - Able to perform well	2 - Know something about, somewhat able to perform	2 - Know something about, somewhat able to perform	2 - Know something about, somewhat able to perform	2 - Know something about, somewhat able to perform	3 - Able to perform well	2 - Know something about, somewhat able to perform	2 - Know something about, somewhat able to perform	1 - Know very little about, not able to perform	A lower resting metabolic rate (RMR)	Degree of fat-free mass (FFM) is crucial for RMR	Genetic predisposition in addition to inactivity and overabundance of food	Reduction in motivation and lack of compliance	Body composition (fat-free mass vs. fat mass)	Percentiles	Male 36 years old, BMI 45 kg/m2, impaired fasting glucose, mild depression	A reduction in waist circumference (cm) by 10%	4 × 4 high-intensity interval training (HIIT)	Combination of diet, exercise and CBT	Any diet can give the same weight reduction given equal negative energy balance and long-term compliance	An energy deficit of approximately 600 kcal/day	Approximately 15% of patients experience suboptimal weight loss or significant weight re-gain, following gastric bypass surgery (GBP)	Low levels of vitamin B12, vitamin D, calcium, and iron	Male infertility	45–60 min/day moderate intensity	30%
2020-10-01 08:37:41	2020-10-01 08:50:48	IP Address	[redacted]	100	786	True	2020-10-01 08:50:48	R_2cAeLksrsh1pe0O					[redacted]	[redacted]	anonymous	EN	View Letter of Information & Consent Form	2 - Know something about, somewhat able to perform	4 - Able to teach others how to perform	3 - Able to perform well	2 - Know something about, somewhat able to perform	4 - Able to teach others how to perform	4 - Able to teach others how to perform	3 - Able to perform well	2 - Know something about, somewhat able to perform	2 - Know something about, somewhat able to perform	2 - Know something about, somewhat able to perform	2 - Know something about, somewhat able to perform	2 - Know something about, somewhat able to perform	2 - Know something about, somewhat able to perform	3 - Able to perform well	2 - Know something about, somewhat able to perform	A lower resting metabolic rate (RMR)	RMR accounts for approximately 50% of TEE in inactive individuals with obesity	Genetic predisposition in addition to inactivity and overabundance of food	All of the above	Body Mass Index (BMI)	Waist-to-hip ratio	Male 34 years old, BMI 35 kg/m2, diabetes type II, obstructive sleep apnea (OSAS)	5–10% weight loss from baseline weight	Exercising in the moderate intensity zone/fat burning zone	Combination of diet, exercise and CBT	Any diet can give the same weight reduction given equal negative energy balance and long-term compliance	An energy deficit of approximately 600 kcal/day	Approximately 15% of patients experience suboptimal weight loss or significant weight re-gain, following gastric bypass surgery (GBP)	Low levels of vitamin B12, vitamin D, calcium, and iron	Osteoporosis	45–60 min/day moderate intensity	> 40%
2020-10-01 09:26:41	2020-10-01 10:08:13	IP Address	[redacted]	100	2491	True	2020-10-01 10:08:14	R_2XcUZIBKJo5xR8o					[redacted]	[redacted]	anonymous	EN	View Letter of Information & Consent Form	4 - Able to teach others how to perform	4 - Able to teach others how to perform	4 - Able to teach others how to perform	2 - Know something about, somewhat able to perform	2 - Know something about, somewhat able to perform	3 - Able to perform well	2 - Know something about, somewhat able to perform	2 - Know something about, somewhat able to perform	3 - Able to perform well	2 - Know something about, somewhat able to perform	2 - Know something about, somewhat able to perform	2 - Know something about, somewhat able to perform	1 - Know very little about, not able to perform	2 - Know something about, somewhat able to perform	2 - Know something about, somewhat able to perform	A higher total energy expenditure (TEE)	RMR accounts for approximately 50% of TEE in inactive individuals with obesity	Genetic predisposition in addition to inactivity and overabundance of food	All of the above	Body composition (fat-free mass vs. fat mass)	Percentiles	Male 34 years old, BMI 35 kg/m2, diabetes type II, obstructive sleep apnea (OSAS)	5–10% weight loss from baseline weight	Resistance exercise	Combination of diet, exercise and CBT	Any diet can give the same weight reduction given equal negative energy balance and long-term compliance	An energy deficit of approximately 600 kcal/day	Approximately 95% of patients who undergo gastric bypass surgery (GBP) respond well in terms of weight loss	Low levels of vitamin B12, vitamin D, calcium, and iron	Osteoporosis	30 min high-intensity interval training (HIIT), 3 times/week	< 10%
2020-10-01 10:38:12	2020-10-01 10:47:53	IP Address	[redacted]	100	580	True	2020-10-01 10:47:53	R_3GqT18KQAwrTsMq					[redacted]	[redacted]	anonymous	EN	View Letter of Information & Consent Form	1 - Know very little about, not able to perform	4 - Able to teach others how to perform	3 - Able to perform well	2 - Know something about, somewhat able to perform	2 - Know something about, somewhat able to perform	4 - Able to teach others how to perform	3 - Able to perform well	2 - Know something about, somewhat able to perform	2 - Know something about, somewhat able to perform	2 - Know something about, somewhat able to perform	2 - Know something about, somewhat able to perform	2 - Know something about, somewhat able to perform	1 - Know very little about, not able to perform	3 - Able to perform well	2 - Know something about, somewhat able to perform	A lower resting metabolic rate (RMR)	Exercise-induced energy expenditure accounts for approximately 50% of TEE in inactive individuals with obesity	Genetic predisposition in addition to inactivity and overabundance of food	All of the above	Body Mass Index (BMI)	Percentiles	Female 38 years old, BMI 50 kg/m2, mild hypertension, knee and lower back pain	10-15 kg weight loss	Resistance exercise	Combination of diet and exercise	Any diet can give the same weight reduction given equal negative energy balance and long-term compliance	An energy deficit of approximately 600 kcal/day	Gastric bypass surgery (GBP) improves metabolic risk profile, but not primarily cardiovascular risk	Low levels of vitamin B12, vitamin D, calcium, and iron	Osteoporosis	30 min/day moderate intensity	20%
2020-10-01 17:33:33	2020-10-01 17:41:06	IP Address	[redacted]	100	452	True	2020-10-01 17:41:06	R_1Cf0AQdrAzoyz9X					[redacted]	[redacted]	anonymous	EN	View Letter of Information & Consent Form	2 - Know something about, somewhat able to perform	4 - Able to teach others how to perform	2 - Know something about, somewhat able to perform	2 - Know something about, somewhat able to perform	2 - Know something about, somewhat able to perform	3 - Able to perform well	1 - Know very little about, not able to perform	2 - Know something about, somewhat able to perform	2 - Know something about, somewhat able to perform	2 - Know something about, somewhat able to perform	2 - Know something about, somewhat able to perform	2 - Know something about, somewhat able to perform	1 - Know very little about, not able to perform	3 - Able to perform well	2 - Know something about, somewhat able to perform	A decrease in carbohydrate metabolism	RMR accounts for approximately 50% of TEE in inactive individuals with obesity	Genetic predisposition in addition to inactivity and overabundance of food	All of the above	Body Mass Index (BMI)	Percentiles	Male 36 years old, BMI 45 kg/m2, impaired fasting glucose, mild depression	A reduction in waist circumference (cm) by 10%	Exercising in the moderate intensity zone/fat burning zone	Combination of diet, exercise and CBT	Mediterranean diet	An energy deficit of approximately 600 kcal/day	Approximately 95% of patients who undergo gastric bypass surgery (GBP) respond well in terms of weight loss	Low levels of vitamin B12, vitamin D, calcium, and iron	Male infertility	30 min/day moderate intensity	< 10%
2020-10-01 19:55:05	2020-10-01 20:17:48	IP Address	[redacted]	100	1363	True	2020-10-01 20:17:49	R_2s0jTvJb0B7bPKy					[redacted]	[redacted]	anonymous	EN	View Letter of Information & Consent Form	2 - Know something about, somewhat able to perform	2 - Know something about, somewhat able to perform	2 - Know something about, somewhat able to perform	2 - Know something about, somewhat able to perform	2 - Know something about, somewhat able to perform	2 - Know something about, somewhat able to perform	2 - Know something about, somewhat able to perform	2 - Know something about, somewhat able to perform	2 - Know something about, somewhat able to perform	2 - Know something about, somewhat able to perform	2 - Know something about, somewhat able to perform	2 - Know something about, somewhat able to perform	1 - Know very little about, not able to perform	1 - Know very little about, not able to perform	2 - Know something about, somewhat able to perform	A higher total energy expenditure (TEE)	RMR accounts for approximately 50% of TEE in inactive individuals with obesity	Genetic predisposition in addition to inactivity and overabundance of food	All of the above	Body Mass Index (BMI)	Waist-to-hip ratio	Male 34 years old, BMI 35 kg/m2, diabetes type II, obstructive sleep apnea (OSAS)	5–10% weight loss from baseline weight	Exercising in the moderate intensity zone/fat burning zone	Combination of diet, exercise and CBT	Mediterranean diet	An energy deficit of approximately 600 kcal/day	Approximately 15% of patients experience suboptimal weight loss or significant weight re-gain, following gastric bypass surgery (GBP)	Low levels of vitamin B12, vitamin D, calcium, and iron	Osteoporosis	45–60 min/day moderate intensity	< 10%
2020-10-04 14:16:22	2020-10-04 14:51:05	IP Address	[redacted]	100	2082	True	2020-10-04 14:51:06	R_AdtoBsjHN6FYIp3					[redacted]	[redacted]	anonymous	EN	View Letter of Information & Consent Form	2 - Know something about, somewhat able to perform	4 - Able to teach others how to perform	3 - Able to perform well	2 - Know something about, somewhat able to perform	2 - Know something about, somewhat able to perform	2 - Know something about, somewhat able to perform	2 - Know something about, somewhat able to perform	2 - Know something about, somewhat able to perform	2 - Know something about, somewhat able to perform	2 - Know something about, somewhat able to perform	2 - Know something about, somewhat able to perform	1 - Know very little about, not able to perform	1 - Know very little about, not able to perform	2 - Know something about, somewhat able to perform	1 - Know very little about, not able to perform	A higher total energy expenditure (TEE)	Degree of fat-free mass (FFM) is crucial for RMR	Genetic predisposition in addition to inactivity and overabundance of food	All of the above	Body Mass Index (BMI)	Percentiles	Male 34 years old, BMI 35 kg/m2, diabetes type II, obstructive sleep apnea (OSAS)	5–10% weight loss from baseline weight	Combined endurance and resistance exercise	Combination of diet, exercise and CBT	Any diet can give the same weight reduction given equal negative energy balance and long-term compliance	An energy deficit of approximately 600 kcal/day	Approximately 95% of patients who undergo gastric bypass surgery (GBP) respond well in terms of weight loss	Low levels of vitamin B12, vitamin D, calcium, and iron	Osteoporosis	45–60 min/day moderate intensity	20%
2020-10-05 08:41:13	2020-10-05 08:48:35	IP Address	[redacted]	100	442	True	2020-10-05 08:48:35	R_12KjJDs8XZldCTE					[redacted]	[redacted]	anonymous	EN	View Letter of Information & Consent Form	3 - Able to perform well	4 - Able to teach others how to perform	3 - Able to perform well	2 - Know something about, somewhat able to perform	3 - Able to perform well	3 - Able to perform well	2 - Know something about, somewhat able to perform	2 - Know something about, somewhat able to perform	2 - Know something about, somewhat able to perform	2 - Know something about, somewhat able to perform	2 - Know something about, somewhat able to perform	3 - Able to perform well	3 - Able to perform well	3 - Able to perform well	3 - Able to perform well	A lower resting metabolic rate (RMR)	Degree of fat-free mass (FFM) is crucial for RMR	Increasing use of medications that can lead to weight gain	All of the above	Body Mass Index (BMI)	Percentiles	Male 34 years old, BMI 35 kg/m2, diabetes type II, obstructive sleep apnea (OSAS)	5–10% weight loss from baseline weight	Exercising in the moderate intensity zone/fat burning zone	Combination of diet, exercise and CBT	Mediterranean diet	An energy deficit of approximately 600 kcal/day	Approximately 15% of patients experience suboptimal weight loss or significant weight re-gain, following gastric bypass surgery (GBP)	Low levels of vitamin B12, vitamin D, calcium, and iron	Osteoporosis	45–60 min/day moderate intensity	20%
2020-09-30 15:09:16	2020-09-30 15:10:47	IP Address	[redacted]	16	91	False	2020-10-07 15:10:50	R_3OjZnbQH9GUM686					[redacted]	[redacted]	anonymous	EN	View Letter of Information & Consent Form	2 - Know something about, somewhat able to perform	4 - Able to teach others how to perform	3 - Able to perform well	2 - Know something about, somewhat able to perform	3 - Able to perform well	3 - Able to perform well	2 - Know something about, somewhat able to perform	3 - Able to perform well	3 - Able to perform well	3 - Able to perform well	3 - Able to perform well	1 - Know very little about, not able to perform	3 - Able to perform well	3 - Able to perform well	2 - Know something about, somewhat able to perform
2020-09-30 15:06:18	2020-09-30 15:21:28	IP Address	[redacted]	33	909	False	2020-10-07 15:21:37	R_3Jzbe88t8m2PJxV					[redacted]	[redacted]	anonymous	EN	View Letter of Information & Consent Form	2 - Know something about, somewhat able to perform	4 - Able to teach others how to perform	4 - Able to teach others how to perform	3 - Able to perform well	3 - Able to perform well	4 - Able to teach others how to perform	3 - Able to perform well	2 - Know something about, somewhat able to perform	3 - Able to perform well	3 - Able to perform well	4 - Able to teach others how to perform	4 - Able to teach others how to perform	4 - Able to teach others how to perform	4 - Able to teach others how to perform	2 - Know something about, somewhat able to perform	A lower resting metabolic rate (RMR)	Degree of fat-free mass (FFM) is crucial for RMR	Genetic predisposition in addition to inactivity and overabundance of food	Reduction in resting metabolic rate (RMR) and a decrease in energy expenditure related to physical activity	Body composition (fat-free mass vs. fat mass)	Waist-to-hip ratio	Male 36 years old, BMI 45 kg/m2, impaired fasting glucose, mild depression	5–10% weight loss from baseline weight	Combined endurance and resistance exercise	Combination of diet, exercise and CBT	Any diet can give the same weight reduction given equal negative energy balance and long-term compliance	An energy deficit of approximately 600 kcal/day	Approximately 15% of patients experience suboptimal weight loss or significant weight re-gain, following gastric bypass surgery (GBP)	Low levels of vitamin B12, vitamin D, calcium, and iron	Male infertility	30 min/day moderate intensity	20%
2020-09-30 16:05:38	2020-09-30 16:18:56	IP Address	[redacted]	33	798	False	2020-10-07 16:19:17	R_2pQr1dTMGQH29S8					[redacted]	[redacted]	anonymous	EN	View Letter of Information & Consent Form	2 - Know something about, somewhat able to perform	4 - Able to teach others how to perform	3 - Able to perform well	2 - Know something about, somewhat able to perform	3 - Able to perform well	2 - Know something about, somewhat able to perform	1 - Know very little about, not able to perform	2 - Know something about, somewhat able to perform	2 - Know something about, somewhat able to perform	2 - Know something about, somewhat able to perform	1 - Know very little about, not able to perform	2 - Know something about, somewhat able to perform	2 - Know something about, somewhat able to perform	3 - Able to perform well	2 - Know something about, somewhat able to perform	A lower resting metabolic rate (RMR)	Degree of fat-free mass (FFM) is crucial for RMR	Genetic predisposition in addition to inactivity and overabundance of food	All of the above	Body Mass Index (BMI)	BMI curve	Male 34 years old, BMI 35 kg/m2, diabetes type II, obstructive sleep apnea (OSAS)	5–10% weight loss from baseline weight	Combined endurance and resistance exercise	Combination of diet, exercise and CBT	Mediterranean diet	An energy deficit of approximately 600 kcal/day	Gastric bypass surgery (GBP) improves metabolic risk profile, but not primarily cardiovascular risk	Low levels of vitamin B12, vitamin D, calcium, and iron	Osteoporosis	30 min high-intensity interval training (HIIT), 3 times/week	30%
2020-10-01 06:02:10	2020-10-01 17:44:08	IP Address	[redacted]	16	42117	False	2020-10-08 17:44:47	R_3JzrF7IQnO5WshF					[redacted]	[redacted]	anonymous	EN	View Letter of Information & Consent Form	4 - Able to teach others how to perform	4 - Able to teach others how to perform	4 - Able to teach others how to perform	3 - Able to perform well	4 - Able to teach others how to perform	3 - Able to perform well	3 - Able to perform well	3 - Able to perform well	3 - Able to perform well	3 - Able to perform well	2 - Know something about, somewhat able to perform	3 - Able to perform well	3 - Able to perform well	3 - Able to perform well	3 - Able to perform well
2020-10-02 13:53:42	2020-10-02 13:54:03	IP Address	[redacted]	2	21	False	2020-10-09 13:54:11	R_aV4oBppm7kck1Fv					[redacted]	[redacted]	anonymous	EN	View Letter of Information & Consent Form
[truncated: 3 more columns]

## Sheet: 3. Meds+MacStuds Data (n=207)
StartDate	EndDate	Status	IPAddress	Progress	Duration (in seconds)	Finished	RecordedDate	ResponseId	RecipientLastName	RecipientFirstName	RecipientEmail	ExternalReference	LocationLatitude	LocationLongitude	DistributionChannel	UserLanguage	Pre	-Q1	-Q2	-Q3	-Q4	-Q5	-Q6	-Q7	-Q8	-Q9	-Q10	-Q11	-Q12	-Q13	-Q14	-Q15	Q1	Q2	Q3	Q4	Q5	Q6	Q7	Q8	Q9	Q10	Q11	Q12	Q13	Q14	Q15	Q16	Q17
Start Date	End Date	Response Type	IP Address	Progress	Duration (in seconds)	Finished	Recorded Date	Response ID	Recipient Last Name	Recipient First Name	Recipient Email	External Data Reference	Location Latitude	Location Longitude	Distribution Channel	User Language	The following questions are designed to assess how much you know about obesity, and how confident you feel in managing patients with obesity. There are 18 questions assessing knowledge, and 15 questions assessing confidence. The survey takes approximately 10 minutes to complete. Completion of the survey will enter you into a lottery to win a $200 visa gift card. We greatly appreciate your partici…	1. Using 24-hour recall, food record, or food frequency to obtain diet history	2. Determining body mass index (BMI) from weight and height measurements	3. Assessing diet for common unhealthy behaviours associated with obesity (e.g. sweetened beverages, nutritional quality of snacks, frequent meals from fast food restaurants, etc.)	4. Ascertaining each patient’s readiness and ability to work on weight loss according to health beliefs and stage of change	5. Recognizing and screening for common psychosocial problems in obese patients including depression, emotional eating, and binge eating	6. Taking a targeted history and conducting a physical examination to identify common co-morbidities of obesity (e.g. arthritis, diabetes, PCOS)	7. Discussing the effects of obesity on present and future health and personalizing risk to each patient	8. Responding to a patient’s questions regarding treatment options including behaviour change, medications, and surgery	9. Assessing a patient's current level of physical activity and providing guidance for setting physical activity goals for optimal health	10. Assisting a patient in setting realistic goals for weight loss based on making permanent lifestyle changes	11. Prescribing a plan for exercise / physical activity	12. Using motivational interviewing to change behaviour	13. Providing brief counselling intervention to help a patient lose weight	14. Recognizing and referring patients with eating disorders	15. Collaborating with registered dieticians and referring to community nutrition resources when appropriate	1. Which of the following best characterizes people with obesity (BMI ≥ 30 kg/m2) compared to normal-weight individuals?	2. Which of the following is correct in terms of total energy expenditure (TEE) and resting metabolic rate (RMR)?	3. Which of the following is considered to be the main reason for an increase in obesity?	4. Weight gain (WG) after a period of weight loss (WL), is one of the most profound challenges in obesity management. Which of the following alternatives represents the most likely contributor?	5. Which diagnostic criterion regarding obesity represents the current standard?	6. When diagnosing obesity in children, which of the following tools is considered to be the best one to use?	7. Which of the following patients would you most likely prioritize in terms of treatment for obesity?	8. Which alternative in terms of reduction in body weight is considered to give significant improvements in health?	9. What is considered to be the optimal form of exercise for treating obesity?	10. What is considered to be the optimal strategy for lifestyle treatment of obesity?	11. When considering long-term weight reduction, which diet is believed to be the most effective?	12. Which of the following is considered to be the most appropriate recommendation when looking at conservative treatment of obesity?	13. Which of the following is most correct when looking at long-term outcomes of gastric bypass surgery (GBP) as treatment for obesity?	14. Which of the following represents the most common complication experienced after gastric bypass surgery (GBP)?	15. Which of the following is least associated with obesity?	16. What level of physical activity is recommended for individuals with obesity in order to maintain weight loss?	17. On average, what percentage of individuals who have lost weight through lifestyle changes are able to maintain clinically significant weight loss for at least 1 year?
2019-08-08 08:16:07	2019-08-08 08:20:14	IP Address	[redacted]	31	247	False	2019-08-15 08:20:27	R_1gqCzTryVxLU7ED					[redacted]	[redacted]	anonymous	EN		1 - Know very little about, not able to perform	1 - Know very little about, not able to perform	1 - Know very little about, not able to perform	1 - Know very little about, not able to perform	1 - Know very little about, not able to perform	1 - Know very little about, not able to perform	1 - Know very little about, not able to perform	1 - Know very little about, not able to perform	1 - Know very little about, not able to perform	1 - Know very little about, not able to perform	1 - Know very little about, not able to perform	1 - Know very little about, not able to perform	1 - Know very little about, not able to perform	1 - Know very little about, not able to perform	1 - Know very little about, not able to perform	A lower resting metabolic rate (RMR)	Degree of fat-free mass (FFM) is crucial for RMR	Lack of self-control	Reduction in motivation and lack of compliance	Body Mass Index (BMI)	BMI curve	Male 34 years old, BMI 35 kg/m2, diabetes type II, obstructive sleep apnea (OSAS)	5–10% weight loss from baseline weight	Combined endurance and resistance exercise	Combination of diet and exercise	Mediterranean diet	A diet very low in energy (<800 kcal/day)	Approximately 95% of patients who undergo gastric bypass surgery (GBP) respond well in terms of weight loss	Osteoporosis	Diabetes Mellitus Type II (DM2)	30 min/day moderate intensity	20%
2019-08-12 13:22:26	2019-08-19 12:38:34	IP Address	[redacted]	2	602167	False	2019-08-26 12:38:55	R_RQzdLXgwbOZbqsV					[redacted]	[redacted]	anonymous	EN	View Letter of Information & Consent Form
2019-08-26 15:58:02	2019-08-26 16:06:18	IP Address	[redacted]	100	496	True	2019-08-26 16:06:25	R_DBoPPchD0WWFBC1					[redacted]	[redacted]	anonymous	EN	View Letter of Information & Consent Form	4 - Able to teach others how to perform	4 - Able to teach others how to perform	4 - Able to teach others how to perform	3 - Able to perform well	3 - Able to perform well	4 - Able to teach others how to perform	4 - Able to teach others how to perform	4 - Able to teach others how to perform	4 - Able to teach others how to perform	3 - Able to perform well	4 - Able to teach others how to perform	2 - Know something about, somewhat able to perform	3 - Able to perform well	3 - Able to perform well	2 - Know something about, somewhat able to perform	A higher total energy expenditure (TEE)	Degree of fat-free mass (FFM) is crucial for RMR	Genetic predisposition in addition to inactivity and overabundance of food	All of the above	Body Mass Index (BMI)	Percentiles	Male 34 years old, BMI 35 kg/m2, diabetes type II, obstructive sleep apnea (OSAS)	A reduction in waist circumference (cm) by 10%	Exercising in the moderate intensity zone/fat burning zone	Combination of diet, exercise and CBT	Any diet can give the same weight reduction given equal negative energy balance and long-term compliance	An energy deficit of approximately 600 kcal/day	Gastric bypass surgery (GBP) improves metabolic risk profile, but not primarily cardiovascular risk	Low levels of vitamin B12, vitamin D, calcium, and iron	Osteoporosis	30 min/day moderate intensity	30%
2019-08-26 16:12:33	2019-08-26 16:22:23	IP Address	[redacted]	100	590	True	2019-08-26 16:22:23	R_2bZAgrGpwbBXDxG					[redacted]	[redacted]	anonymous	EN	View Letter of Information & Consent Form	1 - Know very little about, not able to perform	4 - Able to teach others how to perform	2 - Know something about, somewhat able to perform	2 - Know something about, somewhat able to perform	1 - Know very little about, not able to perform	3 - Able to perform well	3 - Able to perform well	2 - Know something about, somewhat able to perform	4 - Able to teach others how to perform	2 - Know something about, somewhat able to perform	3 - Able to perform well	3 - Able to perform well	3 - Able to perform well	3 - Able to perform well	4 - Able to teach others how to perform	A higher total energy expenditure (TEE)	RMR accounts for approximately 50% of TEE in inactive individuals with obesity	Genetic predisposition in addition to inactivity and overabundance of food	Reduction in resting metabolic rate (RMR) and a decrease in energy expenditure related to physical activity	Body Mass Index (BMI)	Percentiles	Male 34 years old, BMI 35 kg/m2, diabetes type II, obstructive sleep apnea (OSAS)	5–10% weight loss from baseline weight	Combined endurance and resistance exercise	Combination of diet, exercise and CBT	Mediterranean diet	An energy deficit of approximately 600 kcal/day	Approximately 15% of patients experience suboptimal weight loss or significant weight re-gain, following gastric bypass surgery (GBP)	Osteoporosis	Osteoporosis	30 min/day moderate intensity	20%
2019-08-26 16:34:29	2019-08-26 16:41:51	IP Address	[redacted]	100	442	True	2019-08-26 16:41:52	R_W9GqAPHfCNDVd2F					[redacted]	[redacted]	anonymous	EN	View Letter of Information & Consent Form	3 - Able to perform well	4 - Able to teach others how to perform	3 - Able to perform well	3 - Able to perform well	3 - Able to perform well	2 - Know something about, somewhat able to perform	3 - Able to perform well	3 - Able to perform well	4 - Able to teach others how to perform	4 - Able to teach others how to perform	4 - Able to teach others how to perform	2 - Know something about, somewhat able to perform	3 - Able to perform well	3 - Able to perform well	3 - Able to perform well	A higher total energy expenditure (TEE)	Degree of fat-free mass (FFM) is crucial for RMR	Genetic predisposition in addition to inactivity and overabundance of food	All of the above	Body Mass Index (BMI)	Waist-to-hip ratio	Male 36 years old, BMI 45 kg/m2, impaired fasting glucose, mild depression	5–10% weight loss from baseline weight	Combined endurance and resistance exercise	Combination of diet and exercise	Mediterranean diet	An energy deficit of approximately 600 kcal/day	Approximately 15% of patients experience suboptimal weight loss or significant weight re-gain, following gastric bypass surgery (GBP)	Low levels of vitamin B12, vitamin D, calcium, and iron	Osteoporosis	30 min/day moderate intensity	< 10%
2019-08-26 17:39:28	2019-08-26 18:00:11	IP Address	[redacted]	100	1242	True	2019-08-26 18:00:12	R_2949CQsMw1b7xz6					[redacted]	[redacted]	anonymous	EN	View Letter of Information & Consent Form	2 - Know something about, somewhat able to perform	4 - Able to teach others how to perform	2 - Know something about, somewhat able to perform	1 - Know very little about, not able to perform	2 - Know something about, somewhat able to perform	2 - Know something about, somewhat able to perform	3 - Able to perform well	2 - Know something about, somewhat able to perform	2 - Know something about, somewhat able to perform	1 - Know very little about, not able to perform	2 - Know something about, somewhat able to perform	1 - Know very little about, not able to perform	2 - Know something about, somewhat able to perform	2 - Know something about, somewhat able to perform	2 - Know something about, somewhat able to perform	A higher total energy expenditure (TEE)	RMR accounts for approximately 50% of TEE in inactive individuals with obesity	Genetic predisposition in addition to inactivity and overabundance of food	All of the above	Body Mass Index (BMI)	Percentiles	Male 34 years old, BMI 35 kg/m2, diabetes type II, obstructive sleep apnea (OSAS)	A reduction in BMI category (e.g. from WHO class III to WHO class II)	Combined endurance and resistance exercise	Combination of diet, exercise and CBT	Any diet can give the same weight reduction given equal negative energy balance and long-term compliance	An energy deficit of approximately 600 kcal/day	Gastric bypass surgery (GBP) improves metabolic risk profile, but not primarily cardiovascular risk	Low levels of vitamin B12, vitamin D, calcium, and iron	Osteoporosis	30 min/day moderate intensity	20%
2019-08-26 19:42:38	2019-08-26 19:57:55	IP Address	[redacted]	100	916	True	2019-08-26 19:57:55	R_3NTYmRpAdIi9kQK					[redacted]	[redacted]	anonymous	EN	View Letter of Information & Consent Form	3 - Able to perform well	4 - Able to teach others how to perform	3 - Able to perform well	2 - Know something about, somewhat able to perform	2 - Know something about, somewhat able to perform	3 - Able to perform well	2 - Know something about, somewhat able to perform	1 - Know very little about, not able to perform	2 - Know something about, somewhat able to perform	2 - Know something about, somewhat able to perform	3 - Able to perform well	2 - Know something about, somewhat able to perform	2 - Know something about, somewhat able to perform	3 - Able to perform well	2 - Know something about, somewhat able to perform	A higher total energy expenditure (TEE)	RMR accounts for approximately 50% of TEE in inactive individuals with obesity	Genetic predisposition in addition to inactivity and overabundance of food	All of the above	Body Mass Index (BMI)	Percentiles	Male 34 years old, BMI 35 kg/m2, diabetes type II, obstructive sleep apnea (OSAS)	5–10% weight loss from baseline weight	Combined endurance and resistance exercise	Combination of diet, exercise and CBT	Any diet can give the same weight reduction given equal negative energy balance and long-term compliance	An energy deficit of approximately 600 kcal/day	Gastric bypass surgery (GBP) does not produce more significant weight loss after two years, compared to lifestyle treatment of obesity	Low levels of vitamin B12, vitamin D, calcium, and iron	Osteoporosis	30 min/day moderate intensity	< 10%
2019-08-26 19:49:44	2019-08-26 19:59:16	IP Address	[redacted]	100	572	True	2019-08-26 19:59:17	R_3irT78V1pZ9fiEA					[redacted]	[redacted]	anonymous	EN	View Letter of Information & Consent Form	1 - Know very little about, not able to perform	3 - Able to perform well	4 - Able to teach others how to perform	3 - Able to perform well	2 - Know something about, somewhat able to perform	2 - Know something about, somewhat able to perform	2 - Know something about, somewhat able to perform	1 - Know very little about, not able to perform	4 - Able to teach others how to perform	2 - Know something about, somewhat able to perform	4 - Able to teach others how to perform	2 - Know something about, somewhat able to perform	2 - Know something about, somewhat able to perform	2 - Know something about, somewhat able to perform	2 - Know something about, somewhat able to perform	A lower resting metabolic rate (RMR)	Degree of fat-free mass (FFM) is crucial for RMR	Genetic predisposition in addition to inactivity and overabundance of food	All of the above	Body Mass Index (BMI)	Percentiles	Male 36 years old, BMI 45 kg/m2, impaired fasting glucose, mild depression	A reduction in waist circumference (cm) by 10%	Exercising in the moderate intensity zone/fat burning zone	Combination of diet, exercise and CBT	Any diet can give the same weight reduction given equal negative energy balance and long-term compliance	An energy deficit of approximately 600 kcal/day	Approximately 15% of patients experience suboptimal weight loss or significant weight re-gain, following gastric bypass surgery (GBP)	Low levels of vitamin B12, vitamin D, calcium, and iron	Osteoporosis	30 min/day moderate intensity	20%
2019-08-26 20:14:43	2019-08-26 20:52:40	IP Address	[redacted]	100	2276	True	2019-08-26 20:52:41	R_2c2dHIr8TczLv2W					[redacted]	[redacted]	anonymous	EN	View Letter of Information & Consent Form	1 - Know very little about, not able to perform	1 - Know very little about, not able to perform	1 - Know very little about, not able to perform	1 - Know very little about, not able to perform	1 - Know very little about, not able to perform	1 - Know very little about, not able to perform	1 - Know very little about, not able to perform	1 - Know very little about, not able to perform	1 - Know very little about, not able to perform	1 - Know very little about, not able to perform	1 - Know very little about, not able to perform	1 - Know very little about, not able to perform	1 - Know very little about, not able to perform	1 - Know very little about, not able to perform	1 - Know very little about, not able to perform	A decrease in carbohydrate metabolism	Exercise-induced energy expenditure accounts for approximately 50% of TEE in inactive individuals with obesity	Endocrine causes	All of the above	Amount of visceral adipose tissue (VAT)	Percentiles	Male 36 years old, BMI 45 kg/m2, impaired fasting glucose, mild depression	A reduction in waist circumference (cm) by 10%	Exercising in the moderate intensity zone/fat burning zone	Cognitive behavioral therapy (CBT)	Any diet can give the same weight reduction given equal negative energy balance and long-term compliance	Weight loss > 1.0 kg/week	Approximately 95% of patients who undergo gastric bypass surgery (GBP) respond well in terms of weight loss	Low levels of vitamin B12, vitamin D, calcium, and iron	Diabetes Mellitus Type II (DM2)	45–60 min/day moderate intensity	30%
2019-08-26 21:28:01	2019-08-26 21:37:32	IP Address	[redacted]	100	570	True	2019-08-26 21:37:32	R_2Vrbl600obljbfB					[redacted]	[redacted]	anonymous	EN	View Letter of Information & Consent Form	1 - Know very little about, not able to perform	3 - Able to perform well	2 - Know something about, somewhat able to perform	2 - Know something about, somewhat able to perform	2 - Know something about, somewhat able to perform	2 - Know something about, somewhat able to perform	2 - Know something about, somewhat able to perform	2 - Know something about, somewhat able to perform	2 - Know something about, somewhat able to perform	1 - Know very little about, not able to perform	2 - Know something about, somewhat able to perform	2 - Know something about, somewhat able to perform	2 - Know something about, somewhat able to perform	2 - Know something about, somewhat able to perform	2 - Know something about, somewhat able to perform	Lower total energy expenditure (TEE) during physical activity given similar intensity and duration	RMR accounts for approximately 50% of TEE in inactive individuals with obesity	Genetic predisposition in addition to inactivity and overabundance of food	All of the above	Body Mass Index (BMI)	Percentiles	Male 34 years old, BMI 35 kg/m2, diabetes type II, obstructive sleep apnea (OSAS)	5–10% weight loss from baseline weight	Exercising in the moderate intensity zone/fat burning zone	Combination of diet and exercise	Mediterranean diet	An energy deficit of approximately 600 kcal/day	Approximately 15% of patients experience suboptimal weight loss or significant weight re-gain, following gastric bypass surgery (GBP)	Osteoporosis	Male infertility	30 min/day moderate intensity	20%
2019-08-26 22:12:30	2019-08-26 22:27:46	IP Address	[redacted]	100	916	True	2019-08-26 22:27:47	R_2UgRJh660LByBal					[redacted]	[redacted]	anonymous	EN	View Letter of Information & Consent Form	1 - Know very little about, not able to perform	4 - Able to teach others how to perform	3 - Able to perform well	2 - Know something about, somewhat able to perform	2 - Know something about, somewhat able to perform	1 - Know very little about, not able to perform	2 - Know something about, somewhat able to perform	1 - Know very little about, not able to perform	4 - Able to teach others how to perform	3 - Able to perform well	4 - Able to teach others how to perform	2 - Know something about, somewhat able to perform	2 - Know something about, somewhat able to perform	1 - Know very little about, not able to perform	2 - Know something about, somewhat able to perform	A lower resting metabolic rate (RMR)	RMR accounts for approximately 50% of TEE in inactive individuals with obesity	Genetic predisposition in addition to inactivity and overabundance of food	All of the above	Body Mass Index (BMI)	Percentiles	Female 38 years old, BMI 50 kg/m2, mild hypertension, knee and lower back pain	5–10% weight loss from baseline weight	Exercising in the moderate intensity zone/fat burning zone	Combination of diet, exercise and CBT	Mediterranean diet	An energy deficit of approximately 600 kcal/day	Approximately 15% of patients experience suboptimal weight loss or significant weight re-gain, following gastric bypass surgery (GBP)	Low levels of vitamin B12, vitamin D, calcium, and iron	Osteoporosis	30 min/day moderate intensity	20%
2019-08-27 09:44:09	2019-08-27 09:49:27	IP Address	[redacted]	100	318	True	2019-08-27 09:49:27	R_Os1LV33L6ijUmEF					[redacted]	[redacted]	anonymous	EN	View Letter of Information & Consent Form	2 - Know something about, somewhat able to perform	4 - Able to teach others how to perform	3 - Able to perform well	2 - Know something about, somewhat able to perform	2 - Know something about, somewhat able to perform	2 - Know something about, somewhat able to perform	2 - Know something about, somewhat able to perform	1 - Know very little about, not able to perform	3 - Able to perform well	1 - Know very little about, not able to perform	2 - Know something about, somewhat able to perform	1 - Know very little about, not able to perform	1 - Know very little about, not able to perform	2 - Know something about, somewhat able to perform	2 - Know something about, somewhat able to perform	Lower total energy expenditure (TEE) during physical activity given similar intensity and duration	RMR accounts for approximately 50% of TEE in inactive individuals with obesity	Genetic predisposition in addition to inactivity and overabundance of food	All of the above	Body Mass Index (BMI)	Iso-BMI curve	Female 38 years old, BMI 50 kg/m2, mild hypertension, knee and lower back pain	5–10% weight loss from baseline weight	Combined endurance and resistance exercise	Combination of diet, exercise and CBT	Any diet can give the same weight reduction given equal negative energy balance and long-term compliance	An energy deficit of approximately 600 kcal/day	Approximately 15% of patients experience suboptimal weight loss or significant weight re-gain, following gastric bypass surgery (GBP)	Low levels of vitamin B12, vitamin D, calcium, and iron	Non-alcoholic fatty liver disease (NAFLD)	30 min/day moderate intensity	20%
2019-08-27 15:01:07	2019-08-27 15:10:12	IP Address	[redacted]	100	545	True	2019-08-27 15:10:13	R_3eb5JkMQtijoW4s					[redacted]	[redacted]	anonymous	EN	View Letter of Information & Consent Form	1 - Know very little about, not able to perform	3 - Able to perform well	4 - Able to teach others how to perform	2 - Know something about, somewhat able to perform	2 - Know something about, somewhat able to perform	1 - Know very little about, not able to perform	1 - Know very little about, not able to perform	1 - Know very little about, not able to perform	2 - Know something about, somewhat able to perform	1 - Know very little about, not able to perform	1 - Know very little about, not able to perform	1 - Know very little about, not able to perform	1 - Know very little about, not able to perform	1 - Know very little about, not able to perform	1 - Know very little about, not able to perform	A higher total energy expenditure (TEE)	RMR accounts for approximately 50% of TEE in inactive individuals with obesity	Genetic predisposition in addition to inactivity and overabundance of food	All of the above	Body Mass Index (BMI)	BMI curve	Male 36 years old, BMI 45 kg/m2, impaired fasting glucose, mild depression	A reduction in waist circumference (cm) by 10%	Combined endurance and resistance exercise	Combination of diet, exercise and CBT	Mediterranean diet	An energy deficit of approximately 600 kcal/day	Gastric bypass surgery (GBP) improves metabolic risk profile, but not primarily cardiovascular risk	Low levels of vitamin B12, vitamin D, calcium, and iron	Osteoporosis	30 min/day moderate intensity	< 10%
2019-08-27 14:12:22	2019-08-27 19:55:18	IP Address	[redacted]	100	20576	True	2019-08-27 19:55:19	R_1GQdn4zx8BqmC8k					[redacted]	[redacted]	anonymous	EN	View Letter of Information & Consent Form	2 - Know something about, somewhat able to perform	4 - Able to teach others how to perform	4 - Able to teach others how to perform	2 - Know something about, somewhat able to perform	3 - Able to perform well	3 - Able to perform well	2 - Know something about, somewhat able to perform	2 - Know something about, somewhat able to perform	4 - Able to teach others how to perform	2 - Know something about, somewhat able to perform	4 - Able to teach others how to perform	2 - Know something about, somewhat able to perform	2 - Know something about, somewhat able to perform	3 - Able to perform well	2 - Know something about, somewhat able to perform	A higher total energy expenditure (TEE)	RMR accounts for approximately 50% of TEE in inactive individuals with obesity	Genetic predisposition in addition to inactivity and overabundance of food	All of the above	Body Mass Index (BMI)	Iso-BMI curve	Male 34 years old, BMI 35 kg/m2, diabetes type II, obstructive sleep apnea (OSAS)	A reduction in waist circumference (cm) by 10%	Exercising in the moderate intensity zone/fat burning zone	Combination of diet, exercise and CBT	Any diet can give the same weight reduction given equal negative energy balance and long-term compliance	< 20% of the energy in the diet comes from fat as a macronutrient	Approximately 95% of patients who undergo gastric bypass surgery (GBP) respond well in terms of weight loss	Low levels of vitamin B12, vitamin D, calcium, and iron	Osteoporosis	30 min/day moderate intensity	< 10%
2019-08-21 14:04:49	2019-08-21 14:05:51	IP Address	[redacted]	2	62	False	2019-08-28 14:06:22	R_3JlvScuwM3JmiRY					[redacted]	[redacted]	anonymous	EN	View Letter of Information & Consent Form
2019-08-28 18:46:28	2019-08-28 18:59:11	IP Address	[redacted]	100	762	True	2019-08-28 18:59:12	R_1ly3ER0wrLE6RdW					[redacted]	[redacted]	anonymous	EN	View Letter of Information & Consent Form	2 - Know something about, somewhat able to perform	4 - Able to teach others how to perform	3 - Able to perform well	2 - Know something about, somewhat able to perform	2 - Know something about, somewhat able to perform	2 - Know something about, somewhat able to perform	1 - Know very little about, not able to perform	1 - Know very little about, not able to perform	3 - Able to perform well	2 - Know something about, somewhat able to perform	3 - Able to perform well	2 - Know something about, somewhat able to perform	1 - Know very little about, not able to perform	2 - Know something about, somewhat able to perform	1 - Know very little about, not able to perform	A lower resting metabolic rate (RMR)	RMR accounts for approximately 50% of TEE in inactive individuals with obesity	Genetic predisposition in addition to inactivity and overabundance of food	All of the above	Body Mass Index (BMI)	Percentiles	Male 34 years old, BMI 35 kg/m2, diabetes type II, obstructive sleep apnea (OSAS)	5–10% weight loss from baseline weight	Combined endurance and resistance exercise	Combination of diet, exercise and CBT	Any diet can give the same weight reduction given equal negative energy balance and long-term compliance	An energy deficit of approximately 600 kcal/day	Approximately 15% of patients experience suboptimal weight loss or significant weight re-gain, following gastric bypass surgery (GBP)	Low levels of vitamin B12, vitamin D, calcium, and iron	Osteoporosis	30 min/day moderate intensity	20%
2019-08-29 21:27:28	2019-08-29 21:38:47	IP Address	[redacted]	100	679	True	2019-08-29 21:38:48	R_25BoS0qBlxssbKN					[redacted]	[redacted]	anonymous	EN	View Letter of Information & Consent Form	2 - Know something about, somewhat able to perform	4 - Able to teach others how to perform	4 - Able to teach others how to perform	4 - Able to teach others how to perform	3 - Able to perform well	3 - Able to perform well	3 - Able to perform well	3 - Able to perform well	3 - Able to perform well	3 - Able to perform well	4 - Able to teach others how to perform	3 - Able to perform well	3 - Able to perform well	2 - Know something about, somewhat able to perform	2 - Know something about, somewhat able to perform	A higher total energy expenditure (TEE)	Degree of fat-free mass (FFM) is crucial for RMR	Genetic predisposition in addition to inactivity and overabundance of food	All of the above	Body Mass Index (BMI)	Percentiles	Male 34 years old, BMI 35 kg/m2, diabetes type II, obstructive sleep apnea (OSAS)	5–10% weight loss from baseline weight	4 × 4 high-intensity interval training (HIIT)	Combination of diet, exercise and CBT	Mediterranean diet	An energy deficit of approximately 600 kcal/day	Approximately 95% of patients who undergo gastric bypass surgery (GBP) respond well in terms of weight loss	Low levels of vitamin B12, vitamin D, calcium, and iron	Osteoporosis	30 min high-intensity interval training (HIIT), 3 times/week	< 10%
2019-08-23 07:14:14	2019-08-23 07:14:48	IP Address	[redacted]	2	33	False	2019-08-30 07:14:58	R_1jCKmE4bREgA0bi					[redacted]	[redacted]	anonymous	EN	View Letter of Information & Consent Form
2019-08-21 14:15:16	2019-08-23 17:49:15	IP Address	[redacted]	2	185639	False	2019-08-30 17:49:47	R_3Hj0eQ2vnGRtDjF					[redacted]	[redacted]	anonymous	EN	View Letter of Information & Consent Form
2019-08-30 18:15:44	2019-08-30 18:40:40	IP Address	[redacted]	100	1495	True	2019-08-30 18:40:41	R_2WwpQ5WvzpoppjH					[redacted]	[redacted]	anonymous	EN	View Letter of Information & Consent Form	2 - Know something about, somewhat able to perform	4 - Able to teach others how to perform	3 - Able to perform well	4 - Able to teach others how to perform	2 - Know something about, somewhat able to perform	2 - Know something about, somewhat able to perform	2 - Know something about, somewhat able to perform	2 - Know something about, somewhat able to perform	4 - Able to teach others how to perform	1 - Know very little about, not able to perform	3 - Able to perform well	2 - Know something about, somewhat able to perform	1 - Know very little about, not able to perform	2 - Know something about, somewhat able to perform	2 - Know something about, somewhat able to perform	A lower resting metabolic rate (RMR)	Degree of fat-free mass (FFM) is crucial for RMR	Genetic predisposition in addition to inactivity and overabundance of food	All of the above	Body Mass Index (BMI)	Percentiles	Female 38 years old, BMI 50 kg/m2, mild hypertension, knee and lower back pain	5–10% weight loss from baseline weight	Exercising in the moderate intensity zone/fat burning zone	Combination of diet, exercise and CBT	Any diet can give the same weight reduction given equal negative energy balance and long-term compliance	An energy deficit of approximately 600 kcal/day	Approximately 15% of patients experience suboptimal weight loss or significant weight re-gain, following gastric bypass surgery (GBP)	Low levels of vitamin B12, vitamin D, calcium, and iron	Osteoporosis	30 min/day moderate intensity	30%
2019-09-01 18:17:25	2019-09-01 18:30:34	IP Address	[redacted]	100	789	True	2019-09-01 18:30:35	R_Dp0l2njxDxT5rY5					[redacted]	[redacted]	anonymous	EN	View Letter of Information & Consent Form	2 - Know something about, somewhat able to perform	2 - Know something about, somewhat able to perform	3 - Able to perform well	2 - Know something about, somewhat able to perform	2 - Know something about, somewhat able to perform	1 - Know very little about, not able to perform	1 - Know very little about, not able to perform	1 - Know very little about, not able to perform	3 - Able to perform well	2 - Know something about, somewhat able to perform	3 - Able to perform well	2 - Know something about, somewhat able to perform	2 - Know something about, somewhat able to perform	1 - Know very little about, not able to perform	1 - Know very little about, not able to perform	A lower resting metabolic rate (RMR)	Degree of fat-free mass (FFM) is crucial for RMR	Genetic predisposition in addition to inactivity and overabundance of food	Reduction in resting metabolic rate (RMR) and a decrease in energy expenditure related to physical activity	Body Mass Index (BMI)	Percentiles	Male 34 years old, BMI 35 kg/m2, diabetes type II, obstructive sleep apnea (OSAS)	5–10% weight loss from baseline weight	Combined endurance and resistance exercise	Combination of diet, exercise and CBT	Any diet can give the same weight reduction given equal negative energy balance and long-term compliance	Weight loss > 1.0 kg/week	Approximately 15% of patients experience suboptimal weight loss or significant weight re-gain, following gastric bypass surgery (GBP)	Low levels of vitamin B12, vitamin D, calcium, and iron	Osteoporosis	30 min/day moderate intensity	20%
2019-08-26 11:17:40	2019-08-26 11:18:00	IP Address	[redacted]	2	19	False	2019-09-02 11:18:36	R_6Educ7frmSApvhf					[redacted]	[redacted]	anonymous	EN	View Letter of Information & Consent Form
2019-08-26 15:43:06	2019-08-26 15:50:51	IP Address	[redacted]	33	464	False	2019-09-02 15:50:52	R_3KZo2NPqeGV9v25					[redacted]	[redacted]	anonymous	EN	View Letter of Information & Consent Form	4 - Able to teach others how to perform	4 - Able to teach others how to perform	4 - Able to teach others how to perform	3 - Able to perform well	2 - Know something about, somewhat able to perform	3 - Able to perform well	3 - Able to perform well	2 - Know something about, somewhat able to perform	4 - Able to teach others how to perform	4 - Able to teach others how to perform	3 - Able to perform well	3 - Able to perform well	3 - Able to perform well	2 - Know something about, somewhat able to perform	3 - Able to perform well	A lower resting metabolic rate (RMR)	RMR accounts for approximately 50% of TEE in inactive individuals with obesity	Genetic predisposition in addition to inactivity and overabundance of food	All of the above	Body composition (fat-free mass vs. fat mass)	Percentiles	Male 34 years old, BMI 35 kg/m2, diabetes type II, obstructive sleep apnea (OSAS)	5–10% weight loss from baseline weight	Combined endurance and resistance exercise	Combination of diet, exercise and CBT	Any diet can give the same weight reduction given equal negative energy balance and long-term compliance	An energy deficit of approximately 600 kcal/day	Approximately 95% of patients who undergo gastric bypass surgery (GBP) respond well in terms of weight loss	Low levels of vitamin B12, vitamin D, calcium, and iron	Osteoporosis	30 min/day moderate intensity	< 10%
2019-08-26 16:07:29	2019-08-26 16:07:52	IP Address	[redacted]	2	22	False	2019-09-02 16:08:08	R_W6cM0zP2kNG86Bj					[redacted]	[redacted]	anonymous	EN	View Letter of Information & Consent Form
2019-08-26 16:10:51	2019-08-26 16:16:18	IP Address	[redacted]	16	326	False	2019-09-02 16:16:21	R_3EzF9hJ5PfGYo1X					[redacted]	[redacted]	anonymous	EN	View Letter of Information & Consent Form	2 - Know something about, somewhat able to perform	3 - Able to perform well	4 - Able to teach others how to perform	2 - Know something about, somewhat able to perform	2 - Know something about, somewhat able to perform	2 - Know something about, somewhat able to perform	2 - Know something about, somewhat able to perform	1 - Know very little about, not able to perform	3 - Able to perform well	2 - Know something about, somewhat able to perform	3 - Able to perform well	2 - Know something about, somewhat able to perform	2 - Know something about, somewhat able to perform	3 - Able to perform well	2 - Know something about, somewhat able to perform
2019-08-26 16:59:20	2019-08-26 17:01:28	IP Address	[redacted]	16	128	False	2019-09-02 17:01:34	R_3pnx6khdESPlH1G					[redacted]	[redacted]	anonymous	EN	View Letter of Information & Consent Form	2 - Know something about, somewhat able to perform	4 - Able to teach others how to perform	2 - Know something about, somewhat able to perform	2 - Know something about, somewhat able to perform	2 - Know something about, somewhat able to perform	2 - Know something about, somewhat able to perform	3 - Able to perform well	1 - Know very little about, not able to perform	2 - Know something about, somewhat able to perform	1 - Know very little about, not able to perform	2 - Know something about, somewhat able to perform	2 - Know something about, somewhat able to perform	2 - Know something about, somewhat able to perform	2 - Know something about, somewhat able to perform	1 - Know very little about, not able to perform
2019-08-26 17:25:32	2019-08-26 17:27:11	IP Address	[redacted]	16	98	False	2019-09-02 17:27:11	R_bKNbTCG6O652Hnz					[redacted]	[redacted]	anonymous	EN	View Letter of Information & Consent Form	3 - Able to perform well	4 - Able to teach others how to perform	3 - Able to perform well	3 - Able to perform well	2 - Know something about, somewhat able to perform	2 - Know something about, somewhat able to perform	2 - Know something about, somewhat able to perform	2 - Know something about, somewhat able to perform	3 - Able to perform well	2 - Know something about, somewhat able to perform	3 - Able to perform well	2 - Know something about, somewhat able to perform	2 - Know something about, somewhat able to perform	3 - Able to perform well	2 - Know something about, somewhat able to perform
2019-08-26 17:27:35	2019-08-26 17:39:30	IP Address	[redacted]	33	714	False	2019-09-02 17:39:32	R_2foGdLpxUg53Iu2					[redacted]	[redacted]	anonymous	EN	View Letter of Information & Consent Form	2 - Know something about, somewhat able to perform	4 - Able to teach others how to perform	4 - Able to teach others how to perform	3 - Able to perform well	3 - Able to perform well	3 - Able to perform well	3 - Able to perform well	3 - Able to perform well	4 - Able to teach others how to perform	3 - Able to perform well	4 - Able to teach others how to perform	3 - Able to perform well	3 - Able to perform well	2 - Know something about, somewhat able to perform	2 - Know something about, somewhat able to perform	A higher total energy expenditure (TEE)	Degree of fat-free mass (FFM) is crucial for RMR	Genetic predisposition in addition to inactivity and overabundance of food	Increase in hunger sensation and a decrease in satiety due to physiological adaptations to appetite control systems	Body composition (fat-free mass vs. fat mass)	BMI curve	Male 34 years old, BMI 35 kg/m2, diabetes type II, obstructive sleep apnea (OSAS)	A reduction in waist circumference (cm) by 10%	Combined endurance and resistance exercise	Combination of diet, exercise and CBT	Any diet can give the same weight reduction given equal negative energy balance and long-term compliance	An energy deficit of approximately 600 kcal/day	Approximately 15% of patients experience suboptimal weight loss or significant weight re-gain, following gastric bypass surgery (GBP)	Low levels of vitamin B12, vitamin D, calcium, and iron	Male infertility	30 min/day moderate intensity	20%
2019-08-26 19:13:47	2019-08-26 19:17:51	IP Address	[redacted]	16	244	False	2019-09-02 19:18:28	R_2PhFOGH5JXUVDaY					[redacted]	[redacted]	anonymous	EN	View Letter of Information & Consent Form	2 - Know something about, somewhat able to perform	4 - Able to teach others how to perform	3 - Able to perform well	2 - Know something about, somewhat able to perform	2 - Know something about, somewhat able to perform	2 - Know something about, somewhat able to perform	2 - Know something about, somewhat able to perform	1 - Know very little about, not able to perform	3 - Able to perform well	2 - Know something about, somewhat able to perform	3 - Able to perform well	1 - Know very little about, not able to perform	1 - Know very little about, not able to perform	2 - Know something about, somewhat able to perform	2 - Know something about, somewhat able to perform
2019-08-26 23:46:18	2019-08-27 00:11:55	IP Address	[redacted]	33	1537	False	2019-09-03 00:11:58	R_bf1FlilhsLbGKaZ					[redacted]	[redacted]	anonymous	EN	View Letter of Information & Consent Form	2 - Know something about, somewhat able to perform	4 - Able to teach others how to perform	3 - Able to perform well	2 - Know something about, somewhat able to perform	3 - Able to perform well	2 - Know something about, somewhat able to perform	2 - Know something about, somewhat able to perform	3 - Able to perform well	3 - Able to perform well	3 - Able to perform well	3 - Able to perform well	2 - Know something about, somewhat able to perform	2 - Know something about, somewhat able to perform	3 - Able to perform well	2 - Know something about, somewhat able to perform	Lower total energy expenditure (TEE) during physical activity given similar intensity and duration	RMR accounts for approximately 50% of TEE in inactive individuals with obesity	Genetic predisposition in addition to inactivity and overabundance of food	All of the above	Body Mass Index (BMI)	Percentiles	Female 38 years old, BMI 50 kg/m2, mild hypertension, knee and lower back pain	5–10% weight loss from baseline weight	Exercising in the moderate intensity zone/fat burning zone	Combination of diet and exercise	Mediterranean diet	An energy deficit of approximately 600 kcal/day	Approximately 15% of patients experience suboptimal weight loss or significant weight re-gain, following gastric bypass surgery (GBP)	Osteoporosis	Male infertility	30 min/day moderate intensity	< 10%
2019-08-27 07:38:03	2019-08-27 07:40:54	IP Address	[redacted]	16	170	False	2019-09-03 07:40:55	R_AmU8r8lcQYBWFUJ					[redacted]	[redacted]	anonymous	EN	View Letter of Information & Consent Form	3 - Able to perform well	4 - Able to teach others how to perform	3 - Able to perform well	2 - Know something about, somewhat able to perform	2 - Know something about, somewhat able to perform	2 - Know something about, somewhat able to perform	2 - Know something about, somewhat able to perform	1 - Know very little about, not able to perform	4 - Able to teach others how to perform	2 - Know something about, somewhat able to perform	2 - Know something about, somewhat able to perform	2 - Know something about, somewhat able to perform	1 - Know very little about, not able to perform	2 - Know something about, somewhat able to perform	2 - Know something about, somewhat able to perform
2019-08-26 22:40:12	2019-08-27 13:04:09	IP Address	[redacted]	2	51837	False	2019-09-03 13:04:15	R_1CdQk2byXkcxIs5					[redacted]	[redacted]	anonymous	EN	View Letter of Information & Consent Form
2019-08-27 17:33:32	2019-08-27 17:36:34	IP Address	[redacted]	16	181	False	2019-09-03 17:36:35	R_3kgPc7X8ZcEIJEV					[redacted]	[redacted]	anonymous	EN	View Letter of Information & Consent Form	3 - Able to perform well	3 - Able to perform well	3 - Able to perform well	3 - Able to perform well	2 - Know something about, somewhat able to perform	3 - Able to perform well	2 - Know something about, somewhat able to perform	3 - Able to perform well	3 - Able to perform well	2 - Know something about, somewhat able to perform	3 - Able to perform well	2 - Know something about, somewhat able to perform	2 - Know something about, somewhat able to perform	2 - Know something about, somewhat able to perform	2 - Know something about, somewhat able to perform
2019-08-27 18:16:00	2019-08-27 18:16:31	IP Address	[redacted]	2	30	False	2019-09-03 18:17:28	R_tDw7zWOzddnA6wp					[redacted]	[redacted]	anonymous	EN	View Letter of Information & Consent Form
2019-08-27 22:05:50	2019-08-27 22:13:29	IP Address	[redacted]	33	459	False	2019-09-03 22:13:35	R_2S2CCJK29u5IYyz					[redacted]	[redacted]	anonymous	EN	View Letter of Information & Consent Form	3 - Able to perform well	3 - Able to perform well	3 - Able to perform well	3 - Able to perform well	3 - Able to perform well	3 - Able to perform well	3 - Able to perform well	3 - Able to perform well	3 - Able to perform well	3 - Able to perform well	3 - Able to perform well	2 - Know something about, somewhat able to perform	2 - Know something about, somewhat able to perform	2 - Know something about, somewhat able to perform	2 - Know something about, somewhat able to perform	A lower resting metabolic rate (RMR)	Degree of fat-free mass (FFM) is crucial for RMR	Genetic predisposition in addition to inactivity and overabundance of food	Increase in hunger sensation and a decrease in satiety due to physiological adaptations to appetite control systems	Body Mass Index (BMI)	Percentiles	Male 36 years old, BMI 45 kg/m2, impaired fasting glucose, mild depression	A reduction in waist circumference (cm) by 10%	Combined endurance and resistance exercise	Combination of diet, exercise and CBT	Any diet can give the same weight reduction given equal negative energy balance and long-term compliance	An energy deficit of approximately 600 kcal/day	Approximately 15% of patients experience suboptimal weight loss or significant weight re-gain, following gastric bypass surgery (GBP)	Low levels of vitamin B12, vitamin D, calcium, and iron	Osteoporosis	30 min/day moderate intensity	20%
2019-08-28 17:34:23	2019-08-28 17:36:27	IP Address	[redacted]	2	124	False	2019-09-04 17:36:46	R_33CQ40qN3kMgk3y					[redacted]	[redacted]	anonymous	EN	View Letter of Information & Consent Form
2019-08-28 20:45:41	2019-08-28 20:51:26	IP Address	[redacted]	33	344	False	2019-09-04 20:51:57	R_3HGlw0WT2OiR5Ul					[redacted]	[redacted]	anonymous	EN	View Letter of Information & Consent Form	2 - Know something about, somewhat able to perform	4 - Able to teach others how to perform	2 - Know something about, somewhat able to perform	2 - Know something about, somewhat able to perform	2 - Know something about, somewhat able to perform	1 - Know very little about, not able to perform	1 - Know very little about, not able to perform	1 - Know very little about, not able to perform	2 - Know something about, somewhat able to perform	1 - Know very little about, not able to perform	2 - Know something about, somewhat able to perform	2 - Know something about, somewhat able to perform	2 - Know something about, somewhat able to perform	2 - Know something about, somewhat able to perform	1 - Know very little about, not able to perform	A higher total energy expenditure (TEE)	RMR accounts for approximately 50% of TEE in inactive individuals with obesity	Genetic predisposition in addition to inactivity and overabundance of food	Reduction in resting metabolic rate (RMR) and a decrease in energy expenditure related to physical activity	Body Mass Index (BMI)	Percentiles	Male 34 years old, BMI 35 kg/m2, diabetes type II, obstructive sleep apnea (OSAS)	5–10% weight loss from baseline weight	Combined endurance and resistance exercise	Combination of diet and exercise	Any diet can give the same weight reduction given equal negative energy balance and long-term compliance	An energy deficit of approximately 600 kcal/day	Approximately 15% of patients experience suboptimal weight loss or significant weight re-gain, following gastric bypass surgery (GBP)	Low levels of vitamin B12, vitamin D, calcium, and iron	Male infertility	30 min/day moderate intensity	20%
2019-08-28 22:13:00	2019-08-28 22:13:45	IP Address	[redacted]	2	44	False	2019-09-04 22:14:27	R_1FxFaF9PY7aKfCb					[redacted]	[redacted]	anonymous	EN	View Letter of Information & Consent Form
2019-09-22 07:55:22	2019-09-22 09:17:23	IP Address	[redacted]	100	4921	True	2019-09-22 09:17:24	R_3si7EC3O26a9AKN					[redacted]	[redacted]	anonymous	EN	View Letter of Information & Consent Form	2 - Know something about, somewhat able to perform	4 - Able to teach others how to perform	3 - Able to perform well	3 - Able to perform well	2 - Know something about, somewhat able to perform	3 - Able to perform well	3 - Able to perform well	3 - Able to perform well	3 - Able to perform well	3 - Able to perform well	3 - Able to perform well	2 - Know something about, somewhat able to perform	3 - Able to perform well	2 - Know something about, somewhat able to perform	2 - Know something about, somewhat able to perform	A lower resting metabolic rate (RMR)	RMR accounts for approximately 50% of TEE in inactive individuals with obesity	Genetic predisposition in addition to inactivity and overabundance of food	All of the above	Body Mass Index (BMI)	Percentiles	Male 34 years old, BMI 35 kg/m2, diabetes type II, obstructive sleep apnea (OSAS)	5–10% weight loss from baseline weight	Combined endurance and resistance exercise	Combination of diet, exercise and CBT	Any diet can give the same weight reduction given equal negative energy balance and long-term compliance	< 20% of the energy in the diet comes from fat as a macronutrient	Approximately 15% of patients experience suboptimal weight loss or significant weight re-gain, following gastric bypass surgery (GBP)	Low levels of vitamin B12, vitamin D, calcium, and iron	Male infertility	30 min high-intensity interval training (HIIT), 3 times/week	20%
2019-09-25 09:49:24	2019-09-25 09:49:47	IP Address	[redacted]	2	22	False	2019-10-02 09:49:47	R_2qxg4QMsHsxLJeS					[redacted]	[redacted]	anonymous	EN	View Letter of Information & Consent Form
2019-10-14 10:12:29	2019-10-14 10:21:21	IP Address	[redacted]	100	532	True	2019-10-14 10:21:21	R_vowwu7bx1KxNWgh					[redacted]	[redacted]	anonymous	EN	View Letter of Information & Consent Form	3 - Able to perform well	3 - Able to perform well	3 - Able to perform well	3 - Able to perform well	3 - Able to perform well	3 - Able to perform well	2 - Know something about, somewhat able to perform	2 - Know something about, somewhat able to perform	3 - Able to perform well	2 - Know something about, somewhat able to perform	3 - Able to perform well	3 - Able to perform well	3 - Able to perform well	3 - Able to perform well	2 - Know something about, somewhat able to perform	Lower total energy expenditure (TEE) during physical activity given similar intensity and duration	Exercise-induced energy expenditure accounts for approximately 50% of TEE in inactive individuals with obesity	Genetic predisposition in addition to inactivity and overabundance of food	Increase in hunger sensation and a decrease in satiety due to physiological adaptations to appetite control systems	Body composition (fat-free mass vs. fat mass)	Waist-to-hip ratio	Female 48 years old, BMI 32 kg/m2, physically active, minor joint discomforts	5–10% weight loss from baseline weight	Resistance exercise	Increasing physical activity levels (PALs)	Low fat	< 20% of the energy in the diet comes from fat as a macronutrient	Approximately 15% of patients experience suboptimal weight loss or significant weight re-gain, following gastric bypass surgery (GBP)	Hypertension	Male infertility	45–60 min/day moderate intensity	20%
2019-10-14 10:04:58	2019-10-14 10:27:34	IP Address	[redacted]	100	1355	True	2019-10-14 10:27:38	R_xl5VJxnhJtbtOMh					[redacted]	[redacted]	anonymous	EN	View Letter of Information & Consent Form	2 - Know something about, somewhat able to perform	4 - Able to teach others how to perform	3 - Able to perform well	2 - Know something about, somewhat able to perform	2 - Know something about, somewhat able to perform	2 - Know something about, somewhat able to perform	2 - Know something about, somewhat able to perform	2 - Know something about, somewhat able to perform	3 - Able to perform well	2 - Know something about, somewhat able to perform	2 - Know something about, somewhat able to perform	2 - Know something about, somewhat able to perform	2 - Know something about, somewhat able to perform	2 - Know something about, somewhat able to perform	2 - Know something about, somewhat able to perform	A decrease in carbohydrate metabolism	Degree of fat-free mass (FFM) is crucial for RMR	Genetic predisposition in addition to inactivity and overabundance of food	All of the above	Body Mass Index (BMI)	Percentiles	Male 34 years old, BMI 35 kg/m2, diabetes type II, obstructive sleep apnea (OSAS)	A reduction in waist circumference (cm) by 10%	Combined endurance and resistance exercise	Combination of diet, exercise and CBT	Any diet can give the same weight reduction given equal negative energy balance and long-term compliance	Weight loss > 1.0 kg/week	Approximately 15% of patients experience suboptimal weight loss or significant weight re-gain, following gastric bypass surgery (GBP)	Low levels of vitamin B12, vitamin D, calcium, and iron	Male infertility	30 min/day moderate intensity	< 10%
2019-10-14 10:21:23	2019-10-14 10:31:36	IP Address	[redacted]	100	612	True	2019-10-14 10:31:36	R_2q7CnOWjuzn5fEV					[redacted]	[redacted]	anonymous	EN	View Letter of Information & Consent Form	2 - Know something about, somewhat able to perform	4 - Able to teach others how to perform	2 - Know something about, somewhat able to perform	2 - Know something about, somewhat able to perform	1 - Know very little about, not able to perform	2 - Know something about, somewhat able to perform	1 - Know very little about, not able to perform	2 - Know something about, somewhat able to perform	2 - Know something about, somewhat able to perform	2 - Know something about, somewhat able to perform	3 - Able to perform well	2 - Know something about, somewhat able to perform	1 - Know very little about, not able to perform	1 - Know very little about, not able to perform	2 - Know something about, somewhat able to perform	A higher total energy expenditure (TEE)	Degree of fat-free mass (FFM) is crucial for RMR	Genetic predisposition in addition to inactivity and overabundance of food	All of the above	Body Mass Index (BMI)	Percentiles	Male 34 years old, BMI 35 kg/m2, diabetes type II, obstructive sleep apnea (OSAS)	5–10% weight loss from baseline weight	Combined endurance and resistance exercise	Combination of diet, exercise and CBT	Any diet can give the same weight reduction given equal negative energy balance and long-term compliance	< 20% of the energy in the diet comes from fat as a macronutrient	Approximately 95% of patients who undergo gastric bypass surgery (GBP) respond well in terms of weight loss	Low levels of vitamin B12, vitamin D, calcium, and iron	Male infertility	30 min/day moderate intensity	20%
2019-10-14 13:54:47	2019-10-14 14:03:35	IP Address	[redacted]	100	527	True	2019-10-14 14:03:35	R_cH2pqWz1t8OLkUp					[redacted]	[redacted]	anonymous	EN	View Letter of Information & Consent Form	2 - Know something about, somewhat able to perform	4 - Able to teach others how to perform	4 - Able to teach others how to perform	2 - Know something about, somewhat able to perform	2 - Know something about, somewhat able to perform	2 - Know something about, somewhat able to perform	3 - Able to perform well	3 - Able to perform well	3 - Able to perform well	3 - Able to perform well	2 - Know something about, somewhat able to perform	2 - Know something about, somewhat able to perform	2 - Know something about, somewhat able to perform	2 - Know something about, somewhat able to perform	1 - Know very little about, not able to perform	A higher total energy expenditure (TEE)	RMR accounts for approximately 50% of TEE in inactive individuals with obesity	Genetic predisposition in addition to inactivity and overabundance of food	All of the above	Body Mass Index (BMI)	Percentiles	Male 34 years old, BMI 35 kg/m2, diabetes type II, obstructive sleep apnea (OSAS)	5–10% weight loss from baseline weight	Exercising in the moderate intensity zone/fat burning zone	Combination of diet, exercise and CBT	Any diet can give the same weight reduction given equal negative energy balance and long-term compliance	Weight loss > 1.0 kg/week	Approximately 15% of patients experience suboptimal weight loss or significant weight re-gain, following gastric bypass surgery (GBP)	Low levels of vitamin B12, vitamin D, calcium, and iron	Male infertility	30 min/day moderate intensity	20%
2019-10-14 17:19:04	2019-10-14 17:33:51	IP Address	[redacted]	100	887	True	2019-10-14 17:33:51	R_pTaiCk4zGhD7osx					[redacted]	[redacted]	anonymous	EN	View Letter of Information & Consent Form	1 - Know very little about, not able to perform	4 - Able to teach others how to perform	2 - Know something about, somewhat able to perform	3 - Able to perform well	2 - Know something about, somewhat able to perform	1 - Know very little about, not able to perform	2 - Know something about, somewhat able to perform	3 - Able to perform well	3 - Able to perform well	3 - Able to perform well	3 - Able to perform well	2 - Know something about, somewhat able to perform	3 - Able to perform well	2 - Know something about, somewhat able to perform	2 - Know something about, somewhat able to perform	A lower resting metabolic rate (RMR)	Degree of fat-free mass (FFM) is crucial for RMR	Genetic predisposition in addition to inactivity and overabundance of food	Reduction in motivation and lack of compliance	Body Mass Index (BMI)	Percentiles	Female 38 years old, BMI 50 kg/m2, mild hypertension, knee and lower back pain	5–10% weight loss from baseline weight	Resistance exercise	Combination of diet, exercise and CBT	Any diet can give the same weight reduction given equal negative energy balance and long-term compliance	An energy deficit of approximately 600 kcal/day	Approximately 15% of patients experience suboptimal weight loss or significant weight re-gain, following gastric bypass surgery (GBP)	Low levels of vitamin B12, vitamin D, calcium, and iron	Osteoporosis	30 min/day moderate intensity	< 10%
2019-10-14 21:33:08	2019-10-14 21:57:18	IP Address	[redacted]	100	1449	True	2019-10-14 21:57:18	R_1ikzfyJ8pj5rmci					[redacted]	[redacted]	anonymous	EN	View Letter of Information & Consent Form	3 - Able to perform well	4 - Able to teach others how to perform	4 - Able to teach others how to perform	2 - Know something about, somewhat able to perform	3 - Able to perform well	3 - Able to perform well	2 - Know something about, somewhat able to perform	2 - Know something about, somewhat able to perform	3 - Able to perform well	2 - Know something about, somewhat able to perform	2 - Know something about, somewhat able to perform	2 - Know something about, somewhat able to perform	1 - Know very little about, not able to perform	2 - Know something about, somewhat able to perform	3 - Able to perform well	A lower resting metabolic rate (RMR)	Degree of fat-free mass (FFM) is crucial for RMR	Genetic predisposition in addition to inactivity and overabundance of food	All of the above	Body Mass Index (BMI)	Percentiles	Male 34 years old, BMI 35 kg/m2, diabetes type II, obstructive sleep apnea (OSAS)	5–10% weight loss from baseline weight	Combined endurance and resistance exercise	Combination of diet, exercise and CBT	Any diet can give the same weight reduction given equal negative energy balance and long-term compliance	An energy deficit of approximately 600 kcal/day	Approximately 15% of patients experience suboptimal weight loss or significant weight re-gain, following gastric bypass surgery (GBP)	Low levels of vitamin B12, vitamin D, calcium, and iron	Osteoporosis	30 min/day moderate intensity	< 10%
2019-10-15 15:18:01	2019-10-15 15:26:27	IP Address	[redacted]	100	505	True	2019-10-15 15:26:27	R_UQSbsEqGfRrGzKN					[redacted]	[redacted]	anonymous	EN	View Letter of Information & Consent Form	2 - Know something about, somewhat able to perform	2 - Know something about, somewhat able to perform	3 - Able to perform well	2 - Know something about, somewhat able to perform	3 - Able to perform well	1 - Know very little about, not able to perform	2 - Know something about, somewhat able to perform	1 - Know very little about, not able to perform	1 - Know very little about, not able to perform	1 - Know very little about, not able to perform	2 - Know something about, somewhat able to perform	3 - Able to perform well	2 - Know something about, somewhat able to perform	3 - Able to perform well	2 - Know something about, somewhat able to perform	A lower resting metabolic rate (RMR)	RMR accounts for approximately 50% of TEE in inactive individuals with obesity	Genetic predisposition in addition to inactivity and overabundance of food	All of the above	Body Mass Index (BMI)	Percentiles	Male 34 years old, BMI 35 kg/m2, diabetes type II, obstructive sleep apnea (OSAS)	5–10% weight loss from baseline weight	Combined endurance and resistance exercise	Combination of diet, exercise and CBT	Mediterranean diet	Weight loss > 1.0 kg/week	Gastric bypass surgery (GBP) does not produce more significant weight loss after two years, compared to lifestyle treatment of obesity	Low levels of vitamin B12, vitamin D, calcium, and iron	Osteoporosis	30 min/day moderate intensity	> 40%
2019-10-15 21:27:34	2019-10-15 21:42:14	IP Address	[redacted]	100	880	True	2019-10-15 21:42:15	R_22LH0a32MP06cLZ					[redacted]	[redacted]	anonymous	EN	View Letter of Information & Consent Form	2 - Know something about, somewhat able to perform	4 - Able to teach others how to perform	3 - Able to perform well	2 - Know something about, somewhat able to perform	2 - Know something about, somewhat able to perform	2 - Know something about, somewhat able to perform	1 - Know very little about, not able to perform	2 - Know something about, somewhat able to perform	3 - Able to perform well	2 - Know something about, somewhat able to perform	3 - Able to perform well	2 - Know something about, somewhat able to perform	2 - Know something about, somewhat able to perform	3 - Able to perform well	2 - Know something about, somewhat able to perform	A lower resting metabolic rate (RMR)	RMR accounts for approximately 50% of TEE in inactive individuals with obesity	Genetic predisposition in addition to inactivity and overabundance of food	Increase in hunger sensation and a decrease in satiety due to physiological adaptations to appetite control systems	Body Mass Index (BMI)	Iso-BMI curve	Female 38 years old, BMI 50 kg/m2, mild hypertension, knee and lower back pain	5–10% weight loss from baseline weight	Combined endurance and resistance exercise	Combination of diet, exercise and CBT	Mediterranean diet	< 20% of the energy in the diet comes from fat as a macronutrient	Gastric bypass surgery (GBP) improves metabolic risk profile, but not primarily cardiovascular risk	Low levels of vitamin B12, vitamin D, calcium, and iron	Male infertility	30 min high-intensity interval training (HIIT), 3 times/week	30%
2019-10-14 10:18:36	2019-10-14 10:22:15	IP Address	[redacted]	16	219	False	2019-10-21 10:23:03	R_3kzUfVwg2GqTv66					[redacted]	[redacted]	anonymous	EN	View Letter of Information & Consent Form	2 - Know something about, somewhat able to perform	4 - Able to teach others how to perform	3 - Able to perform well	3 - Able to perform well	2 - Know something about, somewhat able to perform	3 - Able to perform well	3 - Able to perform well	2 - Know something about, somewhat able to perform	3 - Able to perform well	3 - Able to perform well	2 - Know something about, somewhat able to perform	3 - Able to perform well	2 - Know something about, somewhat able to perform	3 - Able to perform well	2 - Know something about, somewhat able to perform
2019-10-14 10:54:54	2019-10-14 10:58:44	IP Address	[redacted]	16	230	False	2019-10-21 10:58:46	R_3lQZKcmYLEAgPsa					[redacted]	[redacted]	anonymous	EN	View Letter of Information & Consent Form	1 - Know very little about, not able to perform	4 - Able to teach others how to perform	2 - Know something about, somewhat able to perform	2 - Know something about, somewhat able to perform	2 - Know something about, somewhat able to perform	2 - Know something about, somewhat able to perform	2 - Know something about, somewhat able to perform	2 - Know something about, somewhat able to perform	2 - Know something about, somewhat able to perform	2 - Know something about, somewhat able to perform	3 - Able to perform well	2 - Know something about, somewhat able to perform	2 - Know something about, somewhat able to perform	2 - Know something about, somewhat able to perform	2 - Know something about, somewhat able to perform
2019-10-14 11:57:20	2019-10-14 12:01:50	IP Address	[redacted]	16	270	False	2019-10-21 12:02:04	R_1cZVUC1s3pNGhBx					[redacted]	[redacted]	anonymous	EN	View Letter of Information & Consent Form	3 - Able to perform well	3 - Able to perform well	3 - Able to perform well	2 - Know something about, somewhat able to perform	2 - Know something about, somewhat able to perform	2 - Know something about, somewhat able to perform	2 - Know something about, somewhat able to perform	1 - Know very little about, not able to perform	3 - Able to perform well	2 - Know something about, somewhat able to perform	3 - Able to perform well	2 - Know something about, somewhat able to perform	2 - Know something about, somewhat able to perform	2 - Know something about, somewhat able to perform	3 - Able to perform well
2019-10-27 10:17:04	2019-10-27 10:24:12	IP Address	[redacted]	100	428	True	2019-10-27 10:24:13	R_273z40m40TAy8sZ					[redacted]	[redacted]	anonymous	EN	View Letter of Information & Consent Form	2 - Know something about, somewhat able to perform	4 - Able to teach others how to perform	2 - Know something about, somewhat able to perform	3 - Able to perform well	3 - Able to perform well	3 - Able to perform well	3 - Able to perform well	3 - Able to perform well	2 - Know something about, somewhat able to perform	3 - Able to perform well	2 - Know something about, somewhat able to perform	2 - Know something about, somewhat able to perform	2 - Know something about, somewhat able to perform	3 - Able to perform well	2 - Know something about, somewhat able to perform	A lower resting metabolic rate (RMR)	Degree of fat-free mass (FFM) is crucial for RMR	Genetic predisposition in addition to inactivity and overabundance of food	Reduction in motivation and lack of compliance	Body Mass Index (BMI)	Percentiles	Male 34 years old, BMI 35 kg/m2, diabetes type II, obstructive sleep apnea (OSAS)	5–10% weight loss from baseline weight	Exercising in the moderate intensity zone/fat burning zone	Combination of diet and exercise	Mediterranean diet	An energy deficit of approximately 600 kcal/day	Approximately 95% of patients who undergo gastric bypass surgery (GBP) respond well in terms of weight loss	Low levels of vitamin B12, vitamin D, calcium, and iron	Osteoporosis	30 min/day moderate intensity	20%
2019-10-29 08:04:12	2019-10-29 08:18:00	IP Address	[redacted]	100	827	True	2019-10-29 08:18:01	R_3IctlPjN7WraqLO					[redacted]	[redacted]	anonymous	EN	View Letter of Information & Consent Form	2 - Know something about, somewhat able to perform	4 - Able to teach others how to perform	2 - Know something about, somewhat able to perform	3 - Able to perform well	2 - Know something about, somewhat able to perform	3 - Able to perform well	2 - Know something about, somewhat able to perform	2 - Know something about, somewhat able to perform	2 - Know something about, somewhat able to perform	2 - Know something about, somewhat able to perform	2 - Know something about, somewhat able to perform	3 - Able to perform well	3 - Able to perform well	3 - Able to perform well	4 - Able to teach others how to perform	Lower total energy expenditure (TEE) during physical activity given similar intensity and duration	RMR accounts for approximately 50% of TEE in inactive individuals with obesity	Genetics	All of the above	Body Mass Index (BMI)	Percentiles	Male 34 years old, BMI 35 kg/m2, diabetes type II, obstructive sleep apnea (OSAS)	A reduction in waist circumference (cm) by 10%	Combined endurance and resistance exercise	Combination of diet, exercise and CBT	Mediterranean diet	< 20% of the energy in the diet comes from fat as a macronutrient	Approximately 95% of patients who undergo gastric bypass surgery (GBP) respond well in terms of weight loss	Low levels of vitamin B12, vitamin D, calcium, and iron	Male infertility	30 min/day moderate intensity	20%
2019-10-29 08:15:55	2019-10-29 08:24:58	IP Address	[redacted]	100	543	True	2019-10-29 08:24:58	R_cGtP9oJ41DhY4A9					[redacted]	[redacted]	anonymous	EN	View Letter of Information & Consent Form	3 - Able to perform well	3 - Able to perform well	4 - Able to teach others how to perform	3 - Able to perform well	4 - Able to teach others how to perform	2 - Know something about, somewhat able to perform	2 - Know something about, somewhat able to perform	2 - Know something about, somewhat able to perform	3 - Able to perform well	3 - Able to perform well	2 - Know something about, somewhat able to perform	3 - Able to perform well	2 - Know something about, somewhat able to perform	2 - Know something about, somewhat able to perform	3 - Able to perform well	Lower total energy expenditure (TEE) during physical activity given similar intensity and duration	RMR accounts for approximately 50% of TEE in inactive individuals with obesity	Genetic predisposition in addition to inactivity and overabundance of food	All of the above	Body Mass Index (BMI)	Iso-BMI curve	Male 34 years old, BMI 35 kg/m2, diabetes type II, obstructive sleep apnea (OSAS)	5–10% weight loss from baseline weight	Combined endurance and resistance exercise	Combination of diet, exercise and CBT	Mediterranean diet	Weight loss > 1.0 kg/week	Approximately 15% of patients experience suboptimal weight loss or significant weight re-gain, following gastric bypass surgery (GBP)	Low levels of vitamin B12, vitamin D, calcium, and iron	Osteoporosis	45–60 min/day moderate intensity	20%
2019-10-29 08:28:59	2019-10-29 08:48:27	IP Address	[redacted]	100	1167	True	2019-10-29 08:48:27	R_AiXvHz9VkHrpWTv					[redacted]	[redacted]	anonymous	EN	View Letter of Information & Consent Form	3 - Able to perform well	4 - Able to teach others how to perform	4 - Able to teach others how to perform	3 - Able to perform well	3 - Able to perform well	2 - Know something about, somewhat able to perform	3 - Able to perform well	2 - Know something about, somewhat able to perform	3 - Able to perform well	3 - Able to perform well	2 - Know something about, somewhat able to perform	2 - Know something about, somewhat able to perform	2 - Know something about, somewhat able to perform	2 - Know something about, somewhat able to perform	3 - Able to perform well	A higher total energy expenditure (TEE)	RMR accounts for approximately 50% of TEE in inactive individuals with obesity	Genetic predisposition in addition to inactivity and overabundance of food	All of the above	Body Mass Index (BMI)	Percentiles	Male 36 years old, BMI 45 kg/m2, impaired fasting glucose, mild depression	A reduction in BMI category (e.g. from WHO class III to WHO class II)	Combined endurance and resistance exercise	Combination of diet, exercise and CBT	Any diet can give the same weight reduction given equal negative energy balance and long-term compliance	Weight loss > 1.0 kg/week	Gastric bypass surgery (GBP) does not produce more significant weight loss after two years, compared to lifestyle treatment of obesity	Low levels of vitamin B12, vitamin D, calcium, and iron	Osteoporosis	30 min/day moderate intensity	30%
2019-10-29 09:44:21	2019-10-29 09:58:19	IP Address	[redacted]	100	837	True	2019-10-29 09:58:19	R_3CTJsyQN08LWLX0					[redacted]	[redacted]	anonymous	EN	View Letter of Information & Consent Form	2 - Know something about, somewhat able to perform	4 - Able to teach others how to perform	4 - Able to teach others how to perform	2 - Know something about, somewhat able to perform	3 - Able to perform well	3 - Able to perform well	3 - Able to perform well	2 - Know something about, somewhat able to perform	3 - Able to perform well	3 - Able to perform well	4 - Able to teach others how to perform	2 - Know something about, somewhat able to perform	3 - Able to perform well	2 - Know something about, somewhat able to perform	2 - Know something about, somewhat able to perform	A higher total energy expenditure (TEE)	RMR accounts for approximately 50% of TEE in inactive individuals with obesity	Genetic predisposition in addition to inactivity and overabundance of food	All of the above	Body composition (fat-free mass vs. fat mass)	Percentiles	Male 34 years old, BMI 35 kg/m2, diabetes type II, obstructive sleep apnea (OSAS)	5–10% weight loss from baseline weight	Combined endurance and resistance exercise	Combination of diet, exercise and CBT	Any diet can give the same weight reduction given equal negative energy balance and long-term compliance	An energy deficit of approximately 600 kcal/day	Gastric bypass surgery (GBP) does not produce more significant weight loss after two years, compared to lifestyle treatment of obesity	Low levels of vitamin B12, vitamin D, calcium, and iron	Osteoporosis	30 min/day moderate intensity	< 10%
2019-10-29 10:45:39	2019-10-29 11:32:41	IP Address	[redacted]	100	2822	True	2019-10-29 11:32:42	R_x5hwn7XpjQvtd1D					[redacted]	[redacted]	anonymous	EN	View Letter of Information & Consent Form	1 - Know very little about, not able to perform	3 - Able to perform well	2 - Know something about, somewhat able to perform	3 - Able to perform well	4 - Able to teach others how to perform	3 - Able to perform well	2 - Know something about, somewhat able to perform	2 - Know something about, somewhat able to perform	1 - Know very little about, not able to perform	1 - Know very little about, not able to perform	2 - Know something about, somewhat able to perform	1 - Know very little about, not able to perform	1 - Know very little about, not able to perform	3 - Able to perform well	3 - Able to perform well	A lower resting metabolic rate (RMR)	Degree of fat-free mass (FFM) is crucial for RMR	Genetic predisposition in addition to inactivity and overabundance of food	All of the above	Body Mass Index (BMI)	Percentiles	Male 34 years old, BMI 35 kg/m2, diabetes type II, obstructive sleep apnea (OSAS)	5–10% weight loss from baseline weight	4 × 4 high-intensity interval training (HIIT)	Combination of diet, exercise and CBT	Mediterranean diet	An energy deficit of approximately 600 kcal/day	Gastric bypass surgery (GBP) does not produce more significant weight loss after two years, compared to lifestyle treatment of obesity	Low levels of vitamin B12, vitamin D, calcium, and iron	Male infertility	30 min/day moderate intensity	> 40%
2019-10-29 13:43:17	2019-10-29 14:06:45	IP Address	[redacted]	100	1407	True	2019-10-29 14:06:45	R_1NfhM3irSsJ5xhu					[redacted]	[redacted]	anonymous	EN	View Letter of Information & Consent Form	3 - Able to perform well	3 - Able to perform well	3 - Able to perform well	3 - Able to perform well	2 - Know something about, somewhat able to perform	3 - Able to perform well	3 - Able to perform well	3 - Able to perform well	3 - Able to perform well	3 - Able to perform well	2 - Know something about, somewhat able to perform	2 - Know something about, somewhat able to perform	2 - Know something about, somewhat able to perform	3 - Able to perform well	3 - Able to perform well	A lower resting metabolic rate (RMR)	RMR accounts for approximately 50% of TEE in inactive individuals with obesity	Genetic predisposition in addition to inactivity and overabundance of food	All of the above	Body Mass Index (BMI)	Percentiles	Male 34 years old, BMI 35 kg/m2, diabetes type II, obstructive sleep apnea (OSAS)	A reduction in BMI category (e.g. from WHO class III to WHO class II)	Combined endurance and resistance exercise	Combination of diet, exercise and CBT	Mediterranean diet	An energy deficit of approximately 600 kcal/day	Approximately 95% of patients who undergo gastric bypass surgery (GBP) respond well in terms of weight loss	Low levels of vitamin B12, vitamin D, calcium, and iron	Osteoporosis	30 min high-intensity interval training (HIIT), 3 times/week	30%
2019-10-29 15:22:18	2019-10-29 15:27:24	IP Address	[redacted]	100	306	True	2019-10-29 15:27:25	R_a5JqGrz7eLZJ9Id					[redacted]	[redacted]	anonymous	EN	View Letter of Information & Consent Form	4 - Able to teach others how to perform	3 - Able to perform well	4 - Able to teach others how to perform	2 - Know something about, somewhat able to perform	4 - Able to teach others how to perform	3 - Able to perform well	2 - Know something about, somewhat able to perform	4 - Able to teach others how to perform	2 - Know something about, somewhat able to perform	2 - Know something about, somewhat able to perform	3 - Able to perform well	2 - Know something about, somewhat able to perform	4 - Able to teach others how to perform	4 - Able to teach others how to perform	3 - Able to perform well	A higher total energy expenditure (TEE)	Exercise-induced energy expenditure accounts for approximately 50% of TEE in inactive individuals with obesity	Genetic predisposition in addition to inactivity and overabundance of food	All of the above	Body Mass Index (BMI)	Waist-to-hip ratio	Male 34 years old, BMI 35 kg/m2, diabetes type II, obstructive sleep apnea (OSAS)	5–10% weight loss from baseline weight	Combined endurance and resistance exercise	Combination of diet, exercise and CBT	Any diet can give the same weight reduction given equal negative energy balance and long-term compliance	< 20% of the energy in the diet comes from fat as a macronutrient	Approximately 95% of patients who undergo gastric bypass surgery (GBP) respond well in terms of weight loss	Osteoporosis	Osteoporosis	30 min/day moderate intensity	< 10%
2019-10-29 15:39:32	2019-10-29 15:56:52	IP Address	[redacted]	100	1040	True	2019-10-29 15:56:53	R_2YApQAlswbkypaD					[redacted]	[redacted]	anonymous	EN	View Letter of Information & Consent Form	1 - Know very little about, not able to perform	2 - Know something about, somewhat able to perform	4 - Able to teach others how to perform	4 - Able to teach others how to perform	3 - Able to perform well	4 - Able to teach others how to perform	4 - Able to teach others how to perform	3 - Able to perform well	4 - Able to teach others how to perform	4 - Able to teach others how to perform	3 - Able to perform well	2 - Know something about, somewhat able to perform	3 - Able to perform well	3 - Able to perform well	1 - Know very little about, not able to perform	A lower resting metabolic rate (RMR)	Exercise-induced energy expenditure accounts for approximately 50% of TEE in inactive individuals with obesity	Genetic predisposition in addition to inactivity and overabundance of food	All of the above	Body Mass Index (BMI)	Percentiles	Male 34 years old, BMI 35 kg/m2, diabetes type II, obstructive sleep apnea (OSAS)	A reduction in BMI category (e.g. from WHO class III to WHO class II)	Combined endurance and resistance exercise	Combination of diet and exercise	Any diet can give the same weight reduction given equal negative energy balance and long-term compliance	< 20% of the energy in the diet comes from fat as a macronutrient	Gastric bypass surgery (GBP) improves metabolic risk profile, but not primarily cardiovascular risk	Osteoporosis	Non-alcoholic fatty liver disease (NAFLD)	30 min/day moderate intensity	20%
2019-10-29 17:09:34	2019-10-29 17:27:52	IP Address	[redacted]	100	1097	True	2019-10-29 17:27:52	R_1N8rz5BrPwqI59m					[redacted]	[redacted]	anonymous	EN	View Letter of Information & Consent Form	3 - Able to perform well	4 - Able to teach others how to perform	3 - Able to perform well	2 - Know something about, somewhat able to perform	3 - Able to perform well	3 - Able to perform well	3 - Able to perform well	3 - Able to perform well	3 - Able to perform well	3 - Able to perform well	2 - Know something about, somewhat able to perform	2 - Know something about, somewhat able to perform	2 - Know something about, somewhat able to perform	3 - Able to perform well	3 - Able to perform well	A higher total energy expenditure (TEE)	Degree of fat-free mass (FFM) is crucial for RMR	Genetic predisposition in addition to inactivity and overabundance of food	All of the above	Body Mass Index (BMI)	Percentiles	Female 38 years old, BMI 50 kg/m2, mild hypertension, knee and lower back pain	5–10% weight loss from baseline weight	Exercising in the moderate intensity zone/fat burning zone	Combination of diet, exercise and CBT	Any diet can give the same weight reduction given equal negative energy balance and long-term compliance	An energy deficit of approximately 600 kcal/day	Approximately 15% of patients experience suboptimal weight loss or significant weight re-gain, following gastric bypass surgery (GBP)	Low levels of vitamin B12, vitamin D, calcium, and iron	Osteoporosis	30 min/day moderate intensity	20%
2019-10-30 16:35:08	2019-10-30 16:43:29	IP Address	[redacted]	100	500	True	2019-10-30 16:43:30	R_9mm733480MvlYBP					[redacted]	[redacted]	anonymous	EN	View Letter of Information & Consent Form	2 - Know something about, somewhat able to perform	4 - Able to teach others how to perform	3 - Able to perform well	3 - Able to perform well	2 - Know something about, somewhat able to perform	2 - Know something about, somewhat able to perform	3 - Able to perform well	2 - Know something about, somewhat able to perform	3 - Able to perform well	3 - Able to perform well	3 - Able to perform well	2 - Know something about, somewhat able to perform	2 - Know something about, somewhat able to perform	2 - Know something about, somewhat able to perform	2 - Know something about, somewhat able to perform	A higher total energy expenditure (TEE)	Degree of fat-free mass (FFM) is crucial for RMR	Genetic predisposition in addition to inactivity and overabundance of food	All of the above	Body Mass Index (BMI)	BMI curve	Male 34 years old, BMI 35 kg/m2, diabetes type II, obstructive sleep apnea (OSAS)	5–10% weight loss from baseline weight	Resistance exercise	Combination of diet, exercise and CBT	Any diet can give the same weight reduction given equal negative energy balance and long-term compliance	An energy deficit of approximately 600 kcal/day	Approximately 95% of patients who undergo gastric bypass surgery (GBP) respond well in terms of weight loss	Low levels of vitamin B12, vitamin D, calcium, and iron	Osteoporosis	30 min/day moderate intensity	< 10%
2019-11-01 12:35:27	2019-11-01 12:54:11	IP Address	[redacted]	100	1123	True	2019-11-01 12:54:12	R_3qkxnTHX8qN0sHO					[redacted]	[redacted]	anonymous	EN	View Letter of Information & Consent Form	1 - Know very little about, not able to perform	3 - Able to perform well	4 - Able to teach others how to perform	2 - Know something about, somewhat able to perform	3 - Able to perform well	4 - Able to teach others how to perform	3 - Able to perform well	2 - Know something about, somewhat able to perform	2 - Know something about, somewhat able to perform	2 - Know something about, somewhat able to perform	2 - Know something about, somewhat able to perform	2 - Know something about, somewhat able to perform	2 - Know something about, somewhat able to perform	4 - Able to teach others how to perform	4 - Able to teach others how to perform	A lower resting metabolic rate (RMR)	RMR accounts for approximately 50% of TEE in inactive individuals with obesity	Genetic predisposition in addition to inactivity and overabundance of food	All of the above	Body Mass Index (BMI)	BMI curve	Male 34 years old, BMI 35 kg/m2, diabetes type II, obstructive sleep apnea (OSAS)	A reduction in BMI category (e.g. from WHO class III to WHO class II)	4 × 4 high-intensity interval training (HIIT)	Combination of diet, exercise and CBT	Any diet can give the same weight reduction given equal negative energy balance and long-term compliance	Weight loss > 1.0 kg/week	Approximately 15% of patients experience suboptimal weight loss or significant weight re-gain, following gastric bypass surgery (GBP)	Low levels of vitamin B12, vitamin D, calcium, and iron	Male infertility	30 min/day moderate intensity	20%
2019-10-29 07:50:26	2019-10-29 07:52:52	IP Address	[redacted]	16	145	False	2019-11-05 06:53:01	R_3O7Y4Du7atT6d2J					[redacted]	[redacted]	anonymous	EN	View Letter of Information & Consent Form	3 - Able to perform well	3 - Able to perform well	3 - Able to perform well	3 - Able to perform well	2 - Know something about, somewhat able to perform	3 - Able to perform well	3 - Able to perform well	3 - Able to perform well	3 - Able to perform well	2 - Know something about, somewhat able to perform	2 - Know something about, somewhat able to perform	3 - Able to perform well	3 - Able to perform well	3 - Able to perform well	3 - Able to perform well
2019-10-29 07:59:58	2019-10-29 08:00:57	IP Address	[redacted]	16	58	False	2019-11-05 07:01:37	R_UmgDcHv3mBzCbEB					[redacted]	[redacted]	anonymous	EN	View Letter of Information & Consent Form	1 - Know very little about, not able to perform	2 - Know something about, somewhat able to perform	2 - Know something about, somewhat able to perform	1 - Know very little about, not able to perform	2 - Know something about, somewhat able to perform	2 - Know something about, somewhat able to perform	2 - Know something about, somewhat able to perform	1 - Know very little about, not able to perform	2 - Know something about, somewhat able to perform	1 - Know very little about, not able to perform	1 - Know very little about, not able to perform	2 - Know something about, somewhat able to perform	2 - Know something about, somewhat able to perform	2 - Know something about, somewhat able to perform	1 - Know very little about, not able to perform
2019-10-29 15:27:34	2019-10-29 15:27:50	IP Address	[redacted]	2	16	False	2019-11-05 14:28:07	R_qOTyTdL1H4SADMB					[redacted]	[redacted]	anonymous	EN	View Letter of Information & Consent Form
2019-10-29 22:03:32	2019-10-29 22:14:47	IP Address	[redacted]	33	674	False	2019-11-05 21:15:13	R_2qsiHgpiBdXLsv6					[redacted]	[redacted]	anonymous	EN	View Letter of Information & Consent Form	2 - Know something about, somewhat able to perform	4 - Able to teach others how to perform	3 - Able to perform well	3 - Able to perform well	2 - Know something about, somewhat able to perform	3 - Able to perform well	2 - Know something about, somewhat able to perform	2 - Know something about, somewhat able to perform	3 - Able to perform well	2 - Know something about, somewhat able to perform	3 - Able to perform well	2 - Know something about, somewhat able to perform	2 - Know something about, somewhat able to perform	1 - Know very little about, not able to perform	3 - Able to perform well	A lower resting metabolic rate (RMR)	Degree of fat-free mass (FFM) is crucial for RMR	Genetic predisposition in addition to inactivity and overabundance of food	All of the above	Body Mass Index (BMI)	BMI curve	Male 34 years old, BMI 35 kg/m2, diabetes type II, obstructive sleep apnea (OSAS)	A reduction in waist circumference (cm) by 10%	Combined endurance and resistance exercise	Combination of diet, exercise and CBT	Any diet can give the same weight reduction given equal negative energy balance and long-term compliance	< 20% of the energy in the diet comes from fat as a macronutrient	Gastric bypass surgery (GBP) improves metabolic risk profile, but not primarily cardiovascular risk	Low levels of vitamin B12, vitamin D, calcium, and iron	Osteoporosis	30 min high-intensity interval training (HIIT), 3 times/week	< 10%
2019-10-30 20:56:39	2019-10-30 21:12:06	IP Address	[redacted]	33	926	False	2019-11-06 20:12:09	R_DiTBAq8AdAxjM9X					[redacted]	[redacted]	anonymous	EN	View Letter of Information & Consent Form	2 - Know something about, somewhat able to perform	4 - Able to teach others how to perform	3 - Able to perform well	3 - Able to perform well	2 - Know something about, somewhat able to perform	2 - Know something about, somewhat able to perform	3 - Able to perform well	2 - Know something about, somewhat able to perform	3 - Able to perform well	3 - Able to perform well	2 - Know something about, somewhat able to perform	2 - Know something about, somewhat able to perform	2 - Know something about, somewhat able to perform	3 - Able to perform well	2 - Know something about, somewhat able to perform	A higher total energy expenditure (TEE)	RMR accounts for approximately 50% of TEE in inactive individuals with obesity	Genetic predisposition in addition to inactivity and overabundance of food	All of the above	Body Mass Index (BMI)	BMI curve	Male 34 years old, BMI 35 kg/m2, diabetes type II, obstructive sleep apnea (OSAS)	5–10% weight loss from baseline weight	Exercising in the moderate intensity zone/fat burning zone	Combination of diet, exercise and CBT	Mediterranean diet	An energy deficit of approximately 600 kcal/day	Gastric bypass surgery (GBP) improves metabolic risk profile, but not primarily cardiovascular risk	Low levels of vitamin B12, vitamin D, calcium, and iron	Osteoporosis	30 min/day moderate intensity	20%
2019-11-02 13:31:21	2019-11-02 13:34:19	IP Address	[redacted]	16	178	False	2019-11-09 12:34:45	R_1lxUCikGWmGkv7b					[redacted]	[redacted]	anonymous	EN	View Letter of Information & Consent Form	2 - Know something about, somewhat able to perform	4 - Able to teach others how to perform	3 - Able to perform well	3 - Able to perform well	3 - Able to perform well	3 - Able to perform well	3 - Able to perform well	2 - Know something about, somewhat able to perform	4 - Able to teach others how to perform	3 - Able to perform well	4 - Able to teach others how to perform	3 - Able to perform well	3 - Able to perform well	2 - Know something about, somewhat able to perform	2 - Know something about, somewhat able to perform
2019-11-10 16:08:28	2019-11-12 09:10:42	IP Address	[redacted]	2	147734	False	2019-11-19 09:10:47	R_2zeIi5oVcaKfKdV					[redacted]	[redacted]	anonymous	EN	View Letter of Information & Consent Form
2019-11-12 13:04:10	2019-11-12 13:06:34	IP Address	[redacted]	2	144	False	2019-11-19 13:06:36	R_2tzerjd5IRU5duU					[redacted]	[redacted]	anonymous	EN	View Letter of Information & Consent Form
2019-11-21 13:41:06	2019-11-21 13:48:28	IP Address	[redacted]	100	442	True	2019-11-21 13:48:29	R_piLUQ6IbB7nkgH7					[redacted]	[redacted]	anonymous	EN	View Letter of Information & Consent Form	2 - Know something about, somewhat able to perform	4 - Able to teach others how to perform	2 - Know something about, somewhat able to perform	2 - Know something about, somewhat able to perform	2 - Know something about, somewhat able to perform	2 - Know something about, somewhat able to perform	2 - Know something about, somewhat able to perform	3 - Able to perform well	3 - Able to perform well	2 - Know something about, somewhat able to perform	3 - Able to perform well	2 - Know something about, somewhat able to perform	2 - Know something about, somewhat able to perform	2 - Know something about, somewhat able to perform	3 - Able to perform well	A lower resting metabolic rate (RMR)	Degree of fat-free mass (FFM) is crucial for RMR	Genetic predisposition in addition to inactivity and overabundance of food	Reduction in motivation and lack of compliance	Body Mass Index (BMI)	Waist-to-hip ratio	Female 38 years old, BMI 50 kg/m2, mild hypertension, knee and lower back pain	5–10% weight loss from baseline weight	Resistance exercise	Combination of diet and exercise	Mediterranean diet	An energy deficit of approximately 600 kcal/day	Approximately 15% of patients experience suboptimal weight loss or significant weight re-gain, following gastric bypass surgery (GBP)	Low levels of vitamin B12, vitamin D, calcium, and iron	Osteoporosis	30 min/day moderate intensity	20%
2019-11-21 13:43:43	2019-11-21 13:51:05	IP Address	[redacted]	100	442	True	2019-11-21 13:51:06	R_3IXcpYoD7wtMGON					[redacted]	[redacted]	anonymous	EN	View Letter of Information & Consent Form	2 - Know something about, somewhat able to perform	4 - Able to teach others how to perform	3 - Able to perform well	3 - Able to perform well	2 - Know something about, somewhat able to perform	2 - Know something about, somewhat able to perform	3 - Able to perform well	2 - Know something about, somewhat able to perform	2 - Know something about, somewhat able to perform	2 - Know something about, somewhat able to perform	2 - Know something about, somewhat able to perform	2 - Know something about, somewhat able to perform	1 - Know very little about, not able to perform	2 - Know something about, somewhat able to perform	2 - Know something about, somewhat able to perform	A lower resting metabolic rate (RMR)	RMR accounts for approximately 50% of TEE in inactive individuals with obesity	Genetic predisposition in addition to inactivity and overabundance of food	All of the above	Body Mass Index (BMI)	Percentiles	Male 34 years old, BMI 35 kg/m2, diabetes type II, obstructive sleep apnea (OSAS)	5–10% weight loss from baseline weight	Exercising in the moderate intensity zone/fat burning zone	Combination of diet, exercise and CBT	Any diet can give the same weight reduction given equal negative energy balance and long-term compliance	An energy deficit of approximately 600 kcal/day	Approximately 15% of patients experience suboptimal weight loss or significant weight re-gain, following gastric bypass surgery (GBP)	Low levels of vitamin B12, vitamin D, calcium, and iron	Osteoporosis	30 min/day moderate intensity	20%
2019-11-21 18:12:58	2019-11-21 18:21:11	IP Address	[redacted]	100	493	True	2019-11-21 18:21:12	R_2ONLaObpMzVHASm					[redacted]	[redacted]	anonymous	EN	View Letter of Information & Consent Form	3 - Able to perform well	4 - Able to teach others how to perform	4 - Able to teach others how to perform	3 - Able to perform well	2 - Know something about, somewhat able to perform	3 - Able to perform well	3 - Able to perform well	3 - Able to perform well	3 - Able to perform well	3 - Able to perform well	3 - Able to perform well	4 - Able to teach others how to perform	3 - Able to perform well	2 - Know something about, somewhat able to perform	2 - Know something about, somewhat able to perform	Lower total energy expenditure (TEE) during physical activity given similar intensity and duration	Degree of fat-free mass (FFM) is crucial for RMR	Genetic predisposition in addition to inactivity and overabundance of food	All of the above	Body Mass Index (BMI)	Percentiles	Male 36 years old, BMI 45 kg/m2, impaired fasting glucose, mild depression	5–10% weight loss from baseline weight	Exercising in the moderate intensity zone/fat burning zone	Combination of diet, exercise and CBT	Any diet can give the same weight reduction given equal negative energy balance and long-term compliance	An energy deficit of approximately 600 kcal/day	Approximately 15% of patients experience suboptimal weight loss or significant weight re-gain, following gastric bypass surgery (GBP)	Hypertension	Osteoporosis	30 min/day moderate intensity	20%
2019-11-21 18:14:12	2019-11-21 18:27:18	IP Address	[redacted]	100	785	True	2019-11-21 18:27:18	R_ree4vgGkCBbfRyV					[redacted]	[redacted]	anonymous	EN	View Letter of Information & Consent Form	2 - Know something about, somewhat able to perform	4 - Able to teach others how to perform	4 - Able to teach others how to perform	4 - Able to teach others how to perform	4 - Able to teach others how to perform	3 - Able to perform well	3 - Able to perform well	3 - Able to perform well	4 - Able to teach others how to perform	4 - Able to teach others how to perform	4 - Able to teach others how to perform	2 - Know something about, somewhat able to perform	2 - Know something about, somewhat able to perform	3 - Able to perform well	4 - Able to teach others how to perform	A lower resting metabolic rate (RMR)	Degree of fat-free mass (FFM) is crucial for RMR	Genetic predisposition in addition to inactivity and overabundance of food	Reduction in resting metabolic rate (RMR) and a decrease in energy expenditure related to physical activity	Body Mass Index (BMI)	Percentiles	Male 34 years old, BMI 35 kg/m2, diabetes type II, obstructive sleep apnea (OSAS)	5–10% weight loss from baseline weight	Combined endurance and resistance exercise	Combination of diet, exercise and CBT	Any diet can give the same weight reduction given equal negative energy balance and long-term compliance	An energy deficit of approximately 600 kcal/day	Approximately 95% of patients who undergo gastric bypass surgery (GBP) respond well in terms of weight loss	Low levels of vitamin B12, vitamin D, calcium, and iron	Osteoporosis	30 min/day moderate intensity	30%
2019-11-21 19:13:51	2019-11-21 19:19:29	IP Address	[redacted]	100	337	True	2019-11-21 19:19:29	R_2bOcFp5iQJr26eO					[redacted]	[redacted]	anonymous	EN	View Letter of Information & Consent Form	2 - Know something about, somewhat able to perform	4 - Able to teach others how to perform	3 - Able to perform well	3 - Able to perform well	2 - Know something about, somewhat able to perform	1 - Know very little about, not able to perform	2 - Know something about, somewhat able to perform	2 - Know something about, somewhat able to perform	3 - Able to perform well	3 - Able to perform well	3 - Able to perform well	3 - Able to perform well	2 - Know something about, somewhat able to perform	2 - Know something about, somewhat able to perform	1 - Know very little about, not able to perform	A higher total energy expenditure (TEE)	RMR accounts for approximately 50% of TEE in inactive individuals with obesity	Genetic predisposition in addition to inactivity and overabundance of food	All of the above	Body Mass Index (BMI)	Percentiles	Male 34 years old, BMI 35 kg/m2, diabetes type II, obstructive sleep apnea (OSAS)	5–10% weight loss from baseline weight	Exercising in the moderate intensity zone/fat burning zone	Combination of diet, exercise and CBT	Any diet can give the same weight reduction given equal negative energy balance and long-term compliance	An energy deficit of approximately 600 kcal/day	Gastric bypass surgery (GBP) improves metabolic risk profile, but not primarily cardiovascular risk	Low levels of vitamin B12, vitamin D, calcium, and iron	Male infertility	30 min/day moderate intensity	20%
2019-11-21 20:29:40	2019-11-21 21:30:36	IP Address	[redacted]	100	3656	True	2019-11-21 21:30:36	R_SDCOg29vrRJFaFz					[redacted]	[redacted]	anonymous	EN	View Letter of Information & Consent Form	2 - Know something about, somewhat able to perform	3 - Able to perform well	3 - Able to perform well	2 - Know something about, somewhat able to perform	2 - Know something about, somewhat able to perform	2 - Know something about, somewhat able to perform	3 - Able to perform well	2 - Know something about, somewhat able to perform	4 - Able to teach others how to perform	4 - Able to teach others how to perform	4 - Able to teach others how to perform	2 - Know something about, somewhat able to perform	3 - Able to perform well	2 - Know something about, somewhat able to perform	2 - Know something about, somewhat able to perform	A higher total energy expenditure (TEE)	Degree of fat-free mass (FFM) is crucial for RMR	Genetic predisposition in addition to inactivity and overabundance of food	All of the above	Body composition (fat-free mass vs. fat mass)	Waist-to-hip ratio	Female 38 years old, BMI 50 kg/m2, mild hypertension, knee and lower back pain	5–10% weight loss from baseline weight	Combined endurance and resistance exercise	Combination of diet, exercise and CBT	Any diet can give the same weight reduction given equal negative energy balance and long-term compliance	An energy deficit of approximately 600 kcal/day	Approximately 15% of patients experience suboptimal weight loss or significant weight re-gain, following gastric bypass surgery (GBP)	Low levels of vitamin B12, vitamin D, calcium, and iron	Osteoporosis	30 min/day moderate intensity	30%
2019-11-22 04:44:16	2019-11-22 04:51:36	IP Address	[redacted]	100	439	True	2019-11-22 04:51:36	R_1H1Y8Modsygtfjl					[redacted]	[redacted]	anonymous	EN	View Letter of Information & Consent Form	1 - Know very little about, not able to perform	3 - Able to perform well	3 - Able to perform well	2 - Know something about, somewhat able to perform	2 - Know something about, somewhat able to perform	3 - Able to perform well	2 - Know something about, somewhat able to perform	2 - Know something about, somewhat able to perform	3 - Able to perform well	2 - Know something about, somewhat able to perform	3 - Able to perform well	2 - Know something about, somewhat able to perform	2 - Know something about, somewhat able to perform	2 - Know something about, somewhat able to perform	3 - Able to perform well	A lower resting metabolic rate (RMR)	RMR accounts for approximately 50% of TEE in inactive individuals with obesity	Genetic predisposition in addition to inactivity and overabundance of food	All of the above	Body Mass Index (BMI)	BMI curve	Female 38 years old, BMI 50 kg/m2, mild hypertension, knee and lower back pain	5–10% weight loss from baseline weight	Combined endurance and resistance exercise	Combination of diet, exercise and CBT	Any diet can give the same weight reduction given equal negative energy balance and long-term compliance	An energy deficit of approximately 600 kcal/day	Gastric bypass surgery (GBP) improves metabolic risk profile, but not primarily cardiovascular risk	Low levels of vitamin B12, vitamin D, calcium, and iron	Osteoporosis	30 min/day moderate intensity	< 10%
2019-11-22 07:38:13	2019-11-22 07:52:18	IP Address	[redacted]	100	845	True	2019-11-22 07:52:19	R_27es9jDt45Wubwy					[redacted]	[redacted]	anonymous	EN	View Letter of Information & Consent Form	2 - Know something about, somewhat able to perform	4 - Able to teach others how to perform	3 - Able to perform well	2 - Know something about, somewhat able to perform	3 - Able to perform well	3 - Able to perform well	2 - Know something about, somewhat able to perform	3 - Able to perform well	3 - Able to perform well	2 - Know something about, somewhat able to perform	2 - Know something about, somewhat able to perform	3 - Able to perform well	2 - Know something about, somewhat able to perform	3 - Able to perform well	3 - Able to perform well	A higher total energy expenditure (TEE)	RMR accounts for approximately 50% of TEE in inactive individuals with obesity	Genetic predisposition in addition to inactivity and overabundance of food	All of the above	Amount of visceral adipose tissue (VAT)	Percentiles	Male 34 years old, BMI 35 kg/m2, diabetes type II, obstructive sleep apnea (OSAS)	5–10% weight loss from baseline weight	4 × 4 high-intensity interval training (HIIT)	Combination of diet, exercise and CBT	Any diet can give the same weight reduction given equal negative energy balance and long-term compliance	An energy deficit of approximately 600 kcal/day	Gastric bypass surgery (GBP) does not produce more significant weight loss after two years, compared to lifestyle treatment of obesity	Low levels of vitamin B12, vitamin D, calcium, and iron	Osteoporosis	45–60 min/day moderate intensity	20%
2019-11-22 07:52:25	2019-11-22 07:58:30	IP Address	[redacted]	100	364	True	2019-11-22 07:58:30	R_cOAHZ4ON2DXQikh					[redacted]	[redacted]	anonymous	EN	View Letter of Information & Consent Form	2 - Know something about, somewhat able to perform	4 - Able to teach others how to perform	3 - Able to perform well	3 - Able to perform well	3 - Able to perform well	3 - Able to perform well	3 - Able to perform well	3 - Able to perform well	3 - Able to perform well	3 - Able to perform well	2 - Know something about, somewhat able to perform	3 - Able to perform well	3 - Able to perform well	3 - Able to perform well	3 - Able to perform well	A higher total energy expenditure (TEE)	Degree of fat-free mass (FFM) is crucial for RMR	Genetic predisposition in addition to inactivity and overabundance of food	All of the above	Body Mass Index (BMI)	Iso-BMI curve	Male 34 years old, BMI 35 kg/m2, diabetes type II, obstructive sleep apnea (OSAS)	5–10% weight loss from baseline weight	Combined endurance and resistance exercise	Combination of diet, exercise and CBT	Any diet can give the same weight reduction given equal negative energy balance and long-term compliance	An energy deficit of approximately 600 kcal/day	Approximately 15% of patients experience suboptimal weight loss or significant weight re-gain, following gastric bypass surgery (GBP)	Low levels of vitamin B12, vitamin D, calcium, and iron	Osteoporosis	30 min high-intensity interval training (HIIT), 3 times/week	20%
2019-11-23 11:34:19	2019-11-23 13:34:24	IP Address	[redacted]	100	7205	True	2019-11-23 13:34:24	R_3ERNTBqOZD7BZmh					[redacted]	[redacted]	anonymous	EN	View Letter of Information & Consent Form	3 - Able to perform well	4 - Able to teach others how to perform	3 - Able to perform well	3 - Able to perform well	2 - Know something about, somewhat able to perform	2 - Know something about, somewhat able to perform	2 - Know something about, somewhat able to perform	2 - Know something about, somewhat able to perform	3 - Able to perform well	3 - Able to perform well	3 - Able to perform well	3 - Able to perform well	3 - Able to perform well	2 - Know something about, somewhat able to perform	2 - Know something about, somewhat able to perform	Lower total energy expenditure (TEE) during physical activity given similar intensity and duration	RMR accounts for approximately 50% of TEE in inactive individuals with obesity	Genetic predisposition in addition to inactivity and overabundance of food	All of the above	Body Mass Index (BMI)	Percentiles	Female 38 years old, BMI 50 kg/m2, mild hypertension, knee and lower back pain	A reduction in waist circumference (cm) by 10%	Combined endurance and resistance exercise	Combination of diet, exercise and CBT	Mediterranean diet	< 20% of the energy in the diet comes from fat as a macronutrient	Approximately 95% of patients who undergo gastric bypass surgery (GBP) respond well in terms of weight loss	Low levels of vitamin B12, vitamin D, calcium, and iron	Osteoporosis	30 min/day moderate intensity	30%
2019-11-21 13:41:41	2019-11-21 13:41:54	IP Address	[redacted]	2	13	False	2019-11-28 13:41:59	R_2TXh2grKizDgpWT					[redacted]	[redacted]	anonymous	EN	View Letter of Information & Consent Form
2019-11-21 13:40:40	2019-11-21 13:42:22	IP Address	[redacted]	16	101	False	2019-11-28 13:42:26	R_WpqyVb95IOnZ9uN					[redacted]	[redacted]	anonymous	EN	View Letter of Information & Consent Form	2 - Know something about, somewhat able to perform	3 - Able to perform well	2 - Know something about, somewhat able to perform	2 - Know something about, somewhat able to perform	1 - Know very little about, not able to perform	1 - Know very little about, not able to perform	2 - Know something about, somewhat able to perform	2 - Know something about, somewhat able to perform	3 - Able to perform well	2 - Know something about, somewhat able to perform	2 - Know something about, somewhat able to perform	2 - Know something about, somewhat able to perform	2 - Know something about, somewhat able to perform	2 - Know something about, somewhat able to perform	2 - Know something about, somewhat able to perform
2019-11-21 13:41:03	2019-11-21 13:43:04	IP Address	[redacted]	16	120	False	2019-11-28 13:43:27	R_2VxPwJ6ooUicRkO					[redacted]	[redacted]	anonymous	EN	View Letter of Information & Consent Form	4 - Able to teach others how to perform	3 - Able to perform well	2 - Know something about, somewhat able to perform	4 - Able to teach others how to perform	4 - Able to teach others how to perform	2 - Know something about, somewhat able to perform	3 - Able to perform well	3 - Able to perform well	3 - Able to perform well	4 - Able to teach others how to perform	3 - Able to perform well	4 - Able to teach others how to perform	4 - Able to teach others how to perform	3 - Able to perform well	4 - Able to teach others how to perform
2019-11-21 13:41:07	2019-11-21 13:44:14	IP Address	[redacted]	16	186	False	2019-11-28 13:44:32	R_1gdP3icgOLC1GS3					[redacted]	[redacted]	anonymous	EN	View Letter of Information & Consent Form	2 - Know something about, somewhat able to perform	4 - Able to teach others how to perform	4 - Able to teach others how to perform	4 - Able to teach others how to perform	4 - Able to teach others how to perform	4 - Able to teach others how to perform	4 - Able to teach others how to perform	2 - Know something about, somewhat able to perform	4 - Able to teach others how to perform	4 - Able to teach others how to perform	4 - Able to teach others how to perform	4 - Able to teach others how to perform	4 - Able to teach others how to perform	2 - Know something about, somewhat able to perform	3 - Able to perform well
2019-11-21 13:43:48	2019-11-21 13:46:49	IP Address	[redacted]	16	181	False	2019-11-28 13:47:00	R_2y3mBLFrZSsCobt					[redacted]	[redacted]	anonymous	EN	View Letter of Information & Consent Form	3 - Able to perform well	4 - Able to teach others how to perform	3 - Able to perform well	3 - Able to perform well	2 - Know something about, somewhat able to perform	3 - Able to perform well	2 - Know something about, somewhat able to perform	3 - Able to perform well	3 - Able to perform well	3 - Able to perform well	4 - Able to teach others how to perform	4 - Able to teach others how to perform	3 - Able to perform well	3 - Able to perform well	3 - Able to perform well
2019-11-21 13:41:59	2019-11-21 13:50:31	IP Address	[redacted]	16	511	False	2019-11-28 13:50:32	R_2aIDb7nMDu0HsSM					[redacted]	[redacted]	anonymous	EN	View Letter of Information & Consent Form	3 - Able to perform well	3 - Able to perform well	3 - Able to perform well	3 - Able to perform well	3 - Able to perform well	2 - Know something about, somewhat able to perform	3 - Able to perform well	2 - Know something about, somewhat able to perform	3 - Able to perform well	2 - Know something about, somewhat able to perform	3 - Able to perform well	3 - Able to perform well	2 - Know something about, somewhat able to perform	3 - Able to perform well	4 - Able to teach others how to perform
2019-11-21 13:44:24	2019-11-21 14:12:52	IP Address	[redacted]	33	1707	False	2019-11-28 14:12:52	R_31XwxnOpGsznXGP					[redacted]	[redacted]	anonymous	EN	View Letter of Information & Consent Form	2 - Know something about, somewhat able to perform	4 - Able to teach others how to perform	3 - Able to perform well	2 - Know something about, somewhat able to perform	2 - Know something about, somewhat able to perform	2 - Know something about, somewhat able to perform	2 - Know something about, somewhat able to perform	2 - Know something about, somewhat able to perform	4 - Able to teach others how to perform	2 - Know something about, somewhat able to perform	2 - Know something about, somewhat able to perform	1 - Know very little about, not able to perform	2 - Know something about, somewhat able to perform	2 - Know something about, somewhat able to perform	2 - Know something about, somewhat able to perform	Lower total energy expenditure (TEE) during physical activity given similar intensity and duration	RMR accounts for approximately 50% of TEE in inactive individuals with obesity	Genetic predisposition in addition to inactivity and overabundance of food	All of the above	Body Mass Index (BMI)	Waist-to-hip ratio	Male 34 years old, BMI 35 kg/m2, diabetes type II, obstructive sleep apnea (OSAS)	A reduction in BMI category (e.g. from WHO class III to WHO class II)	Combined endurance and resistance exercise	Combination of diet, exercise and CBT	Mediterranean diet	An energy deficit of approximately 600 kcal/day	Approximately 15% of patients experience suboptimal weight loss or significant weight re-gain, following gastric bypass surgery (GBP)	Low levels of vitamin B12, vitamin D, calcium, and iron	Osteoporosis	30 min/day moderate intensity	20%
2019-11-21 14:07:21	2019-11-21 14:23:01	IP Address	[redacted]	16	940	False	2019-11-28 14:23:07	R_3KZMQAolQLPRiSq					[redacted]	[redacted]	anonymous	EN	View Letter of Information & Consent Form	3 - Able to perform well	4 - Able to teach others how to perform	4 - Able to teach others how to perform	2 - Know something about, somewhat able to perform	2 - Know something about, somewhat able to perform	2 - Know something about, somewhat able to perform	4 - Able to teach others how to perform	3 - Able to perform well	3 - Able to perform well	3 - Able to perform well	3 - Able to perform well	4 - Able to teach others how to perform	2 - Know something about, somewhat able to perform	2 - Know something about, somewhat able to perform	1 - Know very little about, not able to perform
2019-11-21 14:39:47	2019-11-21 14:42:05	IP Address	[redacted]	16	137	False	2019-11-28 14:42:06	R_2R2E5ZQIow98WIW					[redacted]	[redacted]	anonymous	EN	View Letter of Information & Consent Form	3 - Able to perform well	4 - Able to teach others how to perform	3 - Able to perform well	2 - Know something about, somewhat able to perform	2 - Know something about, somewhat able to perform	2 - Know something about, somewhat able to perform	2 - Know something about, somewhat able to perform	1 - Know very little about, not able to perform	3 - Able to perform well	1 - Know very little about, not able to perform	3 - Able to perform well	2 - Know something about, somewhat able to perform	2 - Know something about, somewhat able to perform	3 - Able to perform well	1 - Know very little about, not able to perform
2019-11-21 14:50:27	2019-11-21 14:52:48	IP Address	[redacted]	2	141	False	2019-11-28 14:53:06	R_AGaksg9rA87EhPj					[redacted]	[redacted]	anonymous	EN	View Letter of Information & Consent Form
2019-11-21 16:31:48	2019-11-21 16:40:32	IP Address	[redacted]	33	523	False	2019-11-28 16:40:33	R_1LZObIuoaDp2osp					[redacted]	[redacted]	anonymous	EN	View Letter of Information & Consent Form	2 - Know something about, somewhat able to perform	4 - Able to teach others how to perform	3 - Able to perform well	2 - Know something about, somewhat able to perform	2 - Know something about, somewhat able to perform	1 - Know very little about, not able to perform	1 - Know very little about, not able to perform	1 - Know very little about, not able to perform	2 - Know something about, somewhat able to perform	1 - Know very little about, not able to perform	1 - Know very little about, not able to perform	1 - Know very little about, not able to perform	1 - Know very little about, not able to perform	2 - Know something about, somewhat able to perform	2 - Know something about, somewhat able to perform	A lower resting metabolic rate (RMR)	Degree of fat-free mass (FFM) is crucial for RMR	Genetic predisposition in addition to inactivity and overabundance of food	All of the above	Body Mass Index (BMI)	Percentiles	Female 38 years old, BMI 50 kg/m2, mild hypertension, knee and lower back pain	5–10% weight loss from baseline weight	Exercising in the moderate intensity zone/fat burning zone	Changing dietary habits	Any diet can give the same weight reduction given equal negative energy balance and long-term compliance	< 20% of the energy in the diet comes from fat as a macronutrient	Approximately 95% of patients who undergo gastric bypass surgery (GBP) respond well in terms of weight loss	Low levels of vitamin B12, vitamin D, calcium, and iron	Male infertility	45–60 min/day moderate intensity	< 10%
2019-11-21 17:24:00	2019-11-21 17:25:39	IP Address	[redacted]	16	99	False	2019-11-28 17:25:42	R_1g6B9yA683SV3LO					[redacted]	[redacted]	anonymous	EN	View Letter of Information & Consent Form	2 - Know something about, somewhat able to perform	4 - Able to teach others how to perform	3 - Able to perform well	3 - Able to perform well	3 - Able to perform well	3 - Able to perform well	3 - Able to perform well	2 - Know something about, somewhat able to perform	4 - Able to teach others how to perform	2 - Know something about, somewhat able to perform	2 - Know something about, somewhat able to perform	3 - Able to perform well	3 - Able to perform well	3 - Able to perform well	3 - Able to perform well
2019-11-21 21:18:44	2019-11-21 21:23:42	IP Address	[redacted]	33	297	False	2019-11-28 21:47:19	R_1IbXKM8pJY3VQxM					[redacted]	[redacted]	anonymous	EN	View Letter of Information & Consent Form	2 - Know something about, somewhat able to perform	4 - Able to teach others how to perform	3 - Able to perform well	2 - Know something about, somewhat able to perform	2 - Know something about, somewhat able to perform	2 - Know something about, somewhat able to perform	2 - Know something about, somewhat able to perform	1 - Know very little about, not able to perform	4 - Able to teach others how to perform	3 - Able to perform well	3 - Able to perform well	3 - Able to perform well	1 - Know very little about, not able to perform	2 - Know something about, somewhat able to perform	3 - Able to perform well	A lower resting metabolic rate (RMR)	RMR accounts for approximately 50% of TEE in inactive individuals with obesity	Genetic predisposition in addition to inactivity and overabundance of food	All of the above	Body Mass Index (BMI)	Percentiles	Male 34 years old, BMI 35 kg/m2, diabetes type II, obstructive sleep apnea (OSAS)	A reduction in waist circumference (cm) by 10%	4 × 4 high-intensity interval training (HIIT)	Combination of diet, exercise and CBT	Any diet can give the same weight reduction given equal negative energy balance and long-term compliance	< 20% of the energy in the diet comes from fat as a macronutrient	Gastric bypass surgery (GBP) does not produce more significant weight loss after two years, compared to lifestyle treatment of obesity	Low levels of vitamin B12, vitamin D, calcium, and iron	Male infertility	30 min/day moderate intensity	< 10%
2019-11-22 05:26:15	2019-11-22 05:26:36	IP Address	[redacted]	2	20	False	2019-11-29 05:27:09	R_TcvcI9CFFRaWME1					[redacted]	[redacted]	anonymous	EN	View Letter of Information & Consent Form
2019-11-22 10:56:36	2019-11-22 11:03:42	IP Address	[redacted]	16	426	False	2019-11-29 11:03:42	R_307uLiMl0kr30e5					[redacted]	[redacted]	anonymous	EN	View Letter of Information & Consent Form	4 - Able to teach others how to perform	4 - Able to teach others how to perform	2 - Know something about, somewhat able to perform	2 - Know something about, somewhat able to perform	2 - Know something about, somewhat able to perform	2 - Know something about, somewhat able to perform	2 - Know something about, somewhat able to perform	1 - Know very little about, not able to perform	3 - Able to perform well	2 - Know something about, somewhat able to perform	2 - Know something about, somewhat able to perform	2 - Know something about, somewhat able to perform	1 - Know very little about, not able to perform	2 - Know something about, somewhat able to perform	2 - Know something about, somewhat able to perform
2019-11-22 13:46:46	2019-11-22 13:54:40	IP Address	[redacted]	33	474	False	2019-11-29 13:54:41	R_2Yzig02tb4anNxz					[redacted]	[redacted]	anonymous	EN	View Letter of Information & Consent Form	1 - Know very little about, not able to perform	4 - Able to teach others how to perform	4 - Able to teach others how to perform	4 - Able to teach others how to perform	3 - Able to perform well	3 - Able to perform well	3 - Able to perform well	3 - Able to perform well	2 - Know something about, somewhat able to perform	2 - Know something about, somewhat able to perform	2 - Know something about, somewhat able to perform	3 - Able to perform well	3 - Able to perform well	3 - Able to perform well	1 - Know very little about, not able to perform	A lower resting metabolic rate (RMR)	RMR accounts for approximately 50% of TEE in inactive individuals with obesity	Genetic predisposition in addition to inactivity and overabundance of food	All of the above	Amount of visceral adipose tissue (VAT)	Percentiles	Male 34 years old, BMI 35 kg/m2, diabetes type II, obstructive sleep apnea (OSAS)	A reduction in waist circumference (cm) by 10%	Combined endurance and resistance exercise	Combination of diet, exercise and CBT	Mediterranean diet	An energy deficit of approximately 600 kcal/day	Approximately 15% of patients experience suboptimal weight loss or significant weight re-gain, following gastric bypass surgery (GBP)	Low levels of vitamin B12, vitamin D, calcium, and iron	Osteoporosis	30 min/day moderate intensity	20%
2019-11-22 20:08:14	2019-11-22 20:09:29	IP Address	[redacted]	16	74	False	2019-11-29 20:09:34	R_vu9l8Sg0zPRqIs9					[redacted]	[redacted]	anonymous	EN	View Letter of Information & Consent Form	2 - Know something about, somewhat able to perform	4 - Able to teach others how to perform	2 - Know something about, somewhat able to perform	3 - Able to perform well	2 - Know something about, somewhat able to perform	3 - Able to perform well	2 - Know something about, somewhat able to perform	2 - Know something about, somewhat able to perform	3 - Able to perform well	2 - Know something about, somewhat able to perform	2 - Know something about, somewhat able to perform	2 - Know something about, somewhat able to perform	2 - Know something about, somewhat able to perform	3 - Able to perform well	3 - Able to perform well
2019-11-24 06:05:35	2019-11-24 06:14:11	IP Address	[redacted]	33	515	False	2019-12-01 06:14:20	R_Oa4yzOrrbakMP7z					[redacted]	[redacted]	anonymous	EN	View Letter of Information & Consent Form	3 - Able to perform well	4 - Able to teach others how to perform	4 - Able to teach others how to perform	3 - Able to perform well	3 - Able to perform well	2 - Know something about, somewhat able to perform	2 - Know something about, somewhat able to perform	2 - Know something about, somewhat able to perform	4 - Able to teach others how to perform	3 - Able to perform well	4 - Able to teach others how to perform	2 - Know something about, somewhat able to perform	3 - Able to perform well	3 - Able to perform well	2 - Know something about, somewhat able to perform	A higher total energy expenditure (TEE)	Degree of fat-free mass (FFM) is crucial for RMR	Genetic predisposition in addition to inactivity and overabundance of food	All of the above	Body Mass Index (BMI)	Percentiles	Male 34 years old, BMI 35 kg/m2, diabetes type II, obstructive sleep apnea (OSAS)	5–10% weight loss from baseline weight	Exercising in the moderate intensity zone/fat burning zone	Combination of diet, exercise and CBT	Mediterranean diet	An energy deficit of approximately 600 kcal/day	Gastric bypass surgery (GBP) does not produce more significant weight loss after two years, compared to lifestyle treatment of obesity	Low levels of vitamin B12, vitamin D, calcium, and iron	Male infertility	30 min/day moderate intensity	30%
2019-12-01 09:37:03	2019-12-01 09:46:07	IP Address	[redacted]	100	544	True	2019-12-01 09:46:07	R_2SDEsD3Ri9jEiAN					[redacted]	[redacted]	anonymous	EN	View Letter of Information & Consent Form	3 - Able to perform well	4 - Able to teach others how to perform	3 - Able to perform well	2 - Know something about, somewhat able to perform	3 - Able to perform well	2 - Know something about, somewhat able to perform	3 - Able to perform well	2 - Know something about, somewhat able to perform	3 - Able to perform well	3 - Able to perform well	2 - Know something about, somewhat able to perform	2 - Know something about, somewhat able to perform	2 - Know something about, somewhat able to perform	3 - Able to perform well	3 - Able to perform well	A lower resting metabolic rate (RMR)	Degree of fat-free mass (FFM) is crucial for RMR	Genetic predisposition in addition to inactivity and overabundance of food	All of the above	Body Mass Index (BMI)	Percentiles	Female 38 years old, BMI 50 kg/m2, mild hypertension, knee and lower back pain	5–10% weight loss from baseline weight	Exercising in the moderate intensity zone/fat burning zone	Combination of diet, exercise and CBT	Mediterranean diet	An energy deficit of approximately 600 kcal/day	Approximately 95% of patients who undergo gastric bypass surgery (GBP) respond well in terms of weight loss	Low levels of vitamin B12, vitamin D, calcium, and iron	Male infertility	30 min/day moderate intensity	20%
2019-11-26 05:23:28	2019-11-26 12:01:48	IP Address	[redacted]	16	23899	False	2019-12-03 12:01:54	R_AzCf4HUbW8COSIh					[redacted]	[redacted]	anonymous	EN	View Letter of Information & Consent Form	2 - Know something about, somewhat able to perform	4 - Able to teach others how to perform	3 - Able to perform well	2 - Know something about, somewhat able to perform	2 - Know something about, somewhat able to perform	2 - Know something about, somewhat able to perform	3 - Able to perform well	2 - Know something about, somewhat able to perform	2 - Know something about, somewhat able to perform	2 - Know something about, somewhat able to perform	2 - Know something about, somewhat able to perform	2 - Know something about, somewhat able to perform	2 - Know something about, somewhat able to perform	2 - Know something about, somewhat able to perform	3 - Able to perform well
2019-12-21 21:25:18	2019-12-21 21:26:19	IP Address	[redacted]	2	60	False	2019-12-28 21:26:50	R_3iBZaf72Ar5A2kb					[redacted]	[redacted]	anonymous	EN	View Letter of Information & Consent Form
2020-02-03 08:30:34	2020-02-03 08:32:38	IP Address	[redacted]	2	123	False	2020-02-10 08:32:46	R_sXSdNCmIU9ADSYF					[redacted]	[redacted]	anonymous	EN	View Letter of Information & Consent Form
[truncated: 104 more rows]
[truncated: 4 more columns]

## Sheet: 4. M&M St.Data HIGHLIGHT
StartDate	EndDate	Status	IPAddress	Progress	Duration (in seconds)	Finished	RecordedDate	ResponseId	RecipientLastName	RecipientFirstName	RecipientEmail	ExternalReference	LocationLatitude	LocationLongitude	DistributionChannel	UserLanguage	Pre	-Q1	-Q2	-Q3	-Q4	-Q5	-Q6	-Q7	-Q8	-Q9	-Q10	-Q11	-Q12	-Q13	-Q14	-Q15	Q1	Q2	Q3	Q4	Q5	Q6	Q7	Q8	Q9	Q10	Q11	Q12	Q13	Q14	Q15	Q16	Q17
[truncated: 208 more rows]
[truncated: 4 more columns]

## Sheet: 5. M&M Data SORTED
StartDate	EndDate	Status	IPAddress	Progress	Duration (in seconds)	Finished	RecordedDate	ResponseId	RecipientLastName	RecipientFirstName	RecipientEmail	ExternalReference	LocationLatitude	LocationLongitude	DistributionChannel	UserLanguage	Pre	-Q1	-Q2	-Q3	-Q4	-Q5	-Q6	-Q7	-Q8	-Q9	-Q10	-Q11	-Q12	-Q13	-Q14	-Q15	Q1	Q2	Q3	Q4	Q5	Q6	Q7	Q8	Q9	Q10	Q11	Q12	Q13	Q14	Q15	Q16	Q17
[truncated: 208 more rows]
[truncated: 6 more columns]

[truncated: 7 more sheets: 6. Confidence Data (n=180), 7. Knowledge Data ONLY (n=133), 8. Kno. & Conf. Data (n=133), 9. Fig1 & Fig2 (n=133), 10. Fig3 & Table1 (n=180), 11. Dean's Qu - Data, 12. Dean's Qu - Formatted]
